# Supplementary material for: Splenic proteome profiling in response to Marek’s disease virus strain GX0101 infection
Source: BMC Vet Res. 2024 Jan 5;20:10. doi: 10.1186/s12917-023-03852-5 (PMC10768084; doi:10.1186/s12917-023-03852-5)
Supplement: Supplementary file 1 — Additional file 1. [file 12917_2023_3852_MOESM1_ESM.xlsx]

## Sheet: Sheet1
Table S1. The results of DEPs
Accession	Description	Coverage	# Peptides	# PSMs	# Unique Peptides	# Protein Groups	# AAs	MW [kDa]	calc. pI	Found in Samples: [S3] F3: Sample	Found in Samples: [S2] F2: Sample	Found in Samples: [S1] F1: Sample	30dpi	45dpi	control	emPAI	Score Sequest HT	# Peptides Sequest HT				A	D30
P60706	Actin, cytoplasmic 1 OS=Gallus gallus GN=ACTB PE=1 SV=1	76.2667	24	1064	13	1	375	41.71	5.48	High	High	High	18000000000	16000000000	13000000000	245.209	2714.39	24				B	D45B
F1NCD4	Myosin-9 OS=Gallus gallus GN=MYH9 PE=3 SV=2	60.102	127	755	97	1	1960	226.497	5.59	High	High	High	700000000	720000000	550000000	24.483	2018.49	127				C	D45Z
P01994	Hemoglobin subunit alpha-A OS=Gallus gallus GN=HBAA PE=1 SV=2	83.8028	10	641	9	1	142	15.419	8.44	High	High	High	11000000000	12000000000	8300000000	358.381	1874.02	10
P68034	Actin, alpha cardiac muscle 1 OS=Gallus gallus GN=ACTC1 PE=3 SV=1	70.0265	21	648	2	0	377	41.992	5.39	High	High	High	94000000	130000000	300000000	66.002	1357.36	21
E1C2S1	Talin-1 OS=Gallus gallus GN=TLN1 PE=4 SV=2	61.8261	120	510	101	1	2541	271.748	6.23	High	High	High	210000000	260000000	310000000	8.441	1305.47	120
P68139	Actin, alpha skeletal muscle OS=Gallus gallus GN=ACTA1 PE=1 SV=1	69.7613	20	634	1	1	377	42.024	5.39	Not Found	High	High		6400000	15000000	48.619	1291.53	20
P10587	Myosin-11 OS=Gallus gallus GN=MYH11 PE=1 SV=4	56.948	111	471	84	1	1979	228.655	5.55	High	High	High	160000000	250000000	250000000	11.188	1179.3	111
F1P476	Actin, aortic smooth muscle OS=Gallus gallus GN=ACTA2 PE=3 SV=2	70.0265	21	570	3	1	377	41.982	5.39	High	High	High	160000000	220000000	540000000	66.002	1146.02	21
F2Z4L6	Serum albumin OS=Gallus gallus GN=ALB PE=4 SV=2	81.2389	43	435	4	1	565	63.962	5.45	High	High	High	430000000	590000000	590000000	87.587	1117.22	43
Q90WF1	Filamin OS=Gallus gallus PE=2 SV=1	56.4368	107	434	79	1	2610	272.78	6.35	High	High	High	82000000	120000000	230000000	8.416	1117.03	107
P11501	Heat shock protein HSP 90-alpha OS=Gallus gallus GN=HSP90AA1 PE=3 SV=3	56.044	48	409	29	1	728	84.007	5.08	High	High	High	1500000000	950000000	740000000	83.834	1090.97	48
P19121	Serum albumin OS=Gallus gallus GN=ALB PE=1 SV=2	73.3333	41	417	2	1	615	69.872	5.74	High	High	High	670000000	850000000	820000000	62.096	1054.55	41
Q5ZLW0	Uncharacterized protein OS=Gallus gallus GN=LCP1 PE=2 SV=1	74.359	41	383	36	1	624	69.705	5.29	High	High	High	1400000000	1000000000	990000000	58.566	997.222	41
P02112	Hemoglobin subunit beta OS=Gallus gallus GN=HBB PE=1 SV=2	82.3129	13	382	8	1	147	16.456	8.63	High	High	High	20000000000	23000000000	20000000000	145.78	911.931	13
F1NW23	Clathrin heavy chain OS=Gallus gallus GN=CLTC PE=3 SV=1	57.4609	78	340	8	1	1662	189.912	5.72	High	High	High	150000000	110000000	56000000	13.091	885.456	78
F1NHT3	Spectrin alpha chain, non-erythrocytic 1 OS=Gallus gallus GN=SPTAN1 PE=4 SV=2	55.1474	114	360	113	1	2477	285.151	5.33	High	High	High	71000000	85000000	92000000	4.522	862.99	114
F1NWP3	Heat shock cognate 71 kDa protein OS=Gallus gallus GN=HSPA8 PE=3 SV=1	56.0372	34	313	18	1	646	70.827	5.52	High	High	High	1400000000	860000000	1300000000	35.652	860.191	34
P05094	Alpha-actinin-1 OS=Gallus gallus GN=ACTN1 PE=1 SV=3	69.7648	53	313	3	1	893	103.097	5.38	High	High	High	32000000	42000000	35000000	20.544	846.407	53
R9PXN5	Alpha-actinin-1 OS=Gallus gallus GN=ACTN1 PE=4 SV=1	70.1595	52	305	2	1	878	101.534	5.48	High	High	High	26000000	38000000	44000000	18.307	828.453	52
F1N8D4	Uncharacterized protein OS=Gallus gallus GN=FLNB PE=4 SV=2	49.5736	96	339	12	1	2580	276.967	5.82	High	High	High	88000000	75000000	100000000	4.603	823.403	96
P09244	Tubulin beta-7 chain OS=Gallus gallus PE=2 SV=1	72.5225	23	309	4	1	444	49.639	4.89	High	High	High	490000000	610000000	410000000	109.53	816.976	23
Q90734	Alpha-actinin-4 OS=Gallus gallus GN=ACTN4 PE=1 SV=1	63.385	52	289	12	1	904	104.142	5.26	High	High	High	120000000	160000000	160000000	16.946	756.552	52
Q90574	Filamin OS=Gallus gallus PE=2 SV=1	43.7476	84	302	1	1	2567	275.699	5.92	High	High	High	73000000	66000000	71000000	3.803	753.195	84
E1BWX1	Annexin OS=Gallus gallus GN=ANXA6 PE=3 SV=2	63.9386	47	317	46	1	782	86.94	6.32	High	High	High	330000000	550000000	380000000	14.719	752.418	47
F1NKL4	Uncharacterized protein OS=Gallus gallus GN=DYNC1H1 PE=4 SV=2	36.4431	136	356	136	1	4577	525.454	6.48	High	High	High	53000000	58000000	36000000	2.293	746.892	136
P02001	Hemoglobin subunit alpha-D OS=Gallus gallus GN=HBAD PE=1 SV=1	95.7447	14	284	13	1	141	15.685	7.59	High	High	High	11000000000	12000000000	12000000000	431.876	737.579	14
F1NYB1	Uncharacterized protein OS=Gallus gallus GN=TUBB4B PE=3 SV=2	72.3596	23	287	2	1	445	49.829	4.86	High	High	High	190000000	250000000	180000000	89.474	735.213	23
G1K338	Uncharacterized protein OS=Gallus gallus GN=LOC768337 PE=3 SV=1	69.4382	21	264	5	1	445	49.891	4.89	High	High	High	44000000	44000000	29000000	59.619	672.262	21
Q8UUR1	Clathrin heavy-chain (Fragment) OS=Gallus gallus GN=CHC PE=2 SV=1	44.2985	59	250	1	1	1675	191.478	5.78	High	High	High	27000000	22000000	8200000	5.813	671.778	59
F1NW43	Pyruvate kinase OS=Gallus gallus GN=PKM PE=3 SV=2	75.6604	35	236	35	1	530	57.837	7.87	High	High	High	710000000	480000000	700000000	28.663	645.714	35
P00356	Glyceraldehyde-3-phosphate dehydrogenase OS=Gallus gallus GN=GAPDH PE=2 SV=3	68.7688	17	199	17	1	333	35.681	8.54	High	High	High	2000000000	1800000000	1600000000	28.936	630.594	17
Q90593	78 kDa glucose-regulated protein OS=Gallus gallus GN=HSPA5 PE=1 SV=1	53.9877	34	241	31	1	652	71.974	5.22	High	High	High	500000000	340000000	460000000	17.548	600.023	34
Q6KDZ1	Basement membrane-specific heparan sulfate proteoglycan core protein OS=Gallus gallus GN=HSPG PE=2 SV=1	32.9157	96	285	96	1	4071	432.57	6.25	High	High	High	80000000	91000000	150000000	2.334	597.739	96
F1NZ78	Alpha-enolase OS=Gallus gallus GN=ENO1 PE=3 SV=2	67.7419	26	222	24	1	434	47.303	6.8	High	High	High	1100000000	960000000	1100000000	24.929	589.432	26
E1BQC2	Ovotransferrin OS=Gallus gallus GN=TF PE=3 SV=2	70.6383	43	231	5	1	705	77.768	7.12	High	High	High	240000000	81000000	140000000	15.322	581.474	43
P02552	Tubulin alpha-1 chain (Fragment) OS=Gallus gallus PE=1 SV=1	60.6796	20	217	2	1	412	45.872	5.08	High	High	High	1000000000	1000000000	540000000	29.2	569.289	20
F1NFS0	Elongation factor 2 OS=Gallus gallus GN=EEF2 PE=4 SV=2	58.4597	44	227	43	1	857	95.168	6.83	High	High	High	470000000	370000000	260000000	12.478	560.128	44
R4GJH8	Uncharacterized protein OS=Gallus gallus GN=SPTBN1 PE=4 SV=1	49.4073	90	240	89	1	2362	273.941	5.53	High	High	High	56000000	60000000	67000000	3.448	557.277	90
H9L0H3	Alpha-actinin-4 OS=Gallus gallus GN=ACTN4 PE=4 SV=2	64.0194	35	200	1	1	617	71.578	6.09	High	High	High	63000000	90000000	57000000	16.083	554.537	35
E1BV34	Uncharacterized protein OS=Gallus gallus GN=Gga.3145 PE=4 SV=1	55.1546	38	234	24	1	582	68.514	6.37	High	High	High	550000000	530000000	500000000	20.544	552.351	38
F1P1A5	Uncharacterized protein OS=Gallus gallus GN=TKT PE=4 SV=2	70.4944	35	211	35	1	627	68.411	7.52	High	High	High	380000000	230000000	300000000	38.318	546.665	35
Q789A4	Nonmuscle myosin heavy chain OS=Gallus gallus PE=2 SV=1	31.8884	57	237	26	1	2007	232.45	5.53	High	High	High	64000000	86000000	110000000	2.517	543.991	57
H9L340	ATP synthase subunit beta OS=Gallus gallus GN=ATP5B PE=3 SV=2	76.4113	25	192	25	1	496	52.914	5.21	High	High	High	510000000	500000000	590000000	24.929	536.07	25
F1NWB7	Endoplasmin OS=Gallus gallus GN=HSP90B1 PE=3 SV=1	54.2138	42	226	41	1	795	91.499	4.89	High	High	High	460000000	320000000	360000000	12.183	532.659	42
Q4ADJ7	Ovotransferrin OS=Gallus gallus GN=TFEW PE=2 SV=1	67.234	41	205	3	0	705	77.781	7.12	High	High	High	150000000	48000000	79000000	13.091	512.409	41
P02789	Ovotransferrin OS=Gallus gallus PE=1 SV=2	64.8227	41	207	4	0	705	77.726	7.12	High	High	High	240000000	81000000	140000000	12.417	511.593	41
F1NXR6	Uncharacterized protein OS=Gallus gallus GN=LOC100857858 PE=3 SV=2	57.4236	20	203	2	1	458	51.01	5.06	High	High	High	280000000	190000000	89000000	21.909	511.009	20
F1NJH2	Uncharacterized protein OS=Gallus gallus GN=TGM4 PE=4 SV=2	70.5219	36	225	1	1	709	78.949	7.59	High	High	High	230000000	540000000	220000000	17.277	509.5	36
Q7SX63	Heat shock protein 70 OS=Gallus gallus GN=HSP70 PE=3 SV=1	53.7855	34	193	18	1	634	69.87	5.86	High	High	High	140000000	190000000	220000000	13.125	503.501	34
F1NJ08	Vimentin OS=Gallus gallus GN=VIM PE=3 SV=1	77.3913	36	197	30	1	460	53.183	5.21	High	High	High	750000000	540000000	920000000	24.119	500.532	36
Q5ZK99	Uncharacterized protein OS=Gallus gallus GN=RCJMB04_12c19 PE=2 SV=1	70.5219	36	217	1	1	709	78.917	7.61	Not Found	High	Not Found		46000000		16.302	497.012	36
Q4ADG4	Ovotransferrin OS=Gallus gallus GN=TFEW PE=2 SV=1	63.9716	40	195	2	1	705	77.762	7.24	High	High	High	59000000	36000000	120000000	11.776	490.317	40
Q5ZKM2	Elongation factor 1-alpha OS=Gallus gallus GN=RCJMB04_10b5 PE=2 SV=1	62.3377	18	175	10	1	462	50.107	9.01	High	High	High	1800000000	1400000000	1400000000	19.893	489.063	18
Q8JG64	Protein disulfide-isomerase A3 OS=Gallus gallus GN=PDIA3 PE=2 SV=1	61.7822	31	183	31	1	505	56.146	6.02	High	High	High	600000000	460000000	580000000	18.11	479.463	31
Q5ZMU9	Uncharacterized protein OS=Gallus gallus GN=VCP PE=2 SV=1	68.2382	43	190	43	1	806	89.269	5.26	High	High	High	170000000	220000000	290000000	12.335	476.869	43
F1NY82	Uncharacterized protein OS=Gallus gallus GN=IQGAP1 PE=4 SV=2	55.1749	62	198	59	1	1401	159.527	6.33	High	High	High	100000000	98000000	76000000	6.252	469.913	62
O73665	Desmin (Fragment) OS=Gallus gallus PE=2 SV=1	63.3929	31	175	4	1	448	51.632	5.38	High	High	High	170000000	260000000	280000000	14.013	449.581	31
F1NCZ2	Uncharacterized protein OS=Gallus gallus GN=GDI2 PE=4 SV=2	81.25	32	167	32	1	448	50.682	5.44	High	High	High	320000000	330000000	290000000	60.054	445.307	32
O93277	WD repeat-containing protein 1 OS=Gallus gallus GN=WDR1 PE=2 SV=1	66.3383	31	163	31	1	609	66.525	6.67	High	High	High	240000000	250000000	210000000	14.118	440.011	31
Q5ZL72	60 kDa heat shock protein, mitochondrial OS=Gallus gallus GN=HSPD1 PE=1 SV=1	69.1099	31	163	31	1	573	60.934	5.87	High	High	High	310000000	210000000	310000000	14.849	422.793	31
F1NK40	Uncharacterized protein OS=Gallus gallus GN=A2ML4 PE=4 SV=2	42.8765	50	176	49	1	1474	163.236	6.37	High	High	High	160000000	55000000	50000000	5.381	422.474	50
H9L3L2	Coatomer subunit alpha OS=Gallus gallus GN=COPA PE=4 SV=2	59.3137	58	179	58	1	1224	138.434	7.59	High	High	High	87000000	66000000	36000000	6.92	416.475	58
F1NU17	Phosphoglycerate kinase OS=Gallus gallus GN=PGK1 PE=3 SV=1	62.3501	23	154	23	1	417	44.638	8.12	High	High	High	410000000	270000000	350000000	10.721	412.172	23
O13265	Tissue transglutaminase OS=Gallus gallus PE=2 SV=1	54.717	31	160	1	1	689	77.836	5.02	High	High	High	190000000	94000000	310000000	9	406.512	31
Q01841	Protein-glutamine gamma-glutamyltransferase 2 OS=Gallus gallus GN=TGL2 PE=1 SV=3	54.717	31	158	1	1	689	77.92	5.01	Not Found	High	Not Found		41000000		9	401.28	31
F1N9J7	Uncharacterized protein OS=Gallus gallus GN=LOC425049 PE=3 SV=1	55.7778	17	151	2	1	450	50.028	5.06	High	High	High	700000000	460000000	670000000	18.573	401.173	17
F1NJT3	Fibronectin OS=Gallus gallus GN=FN1 PE=4 SV=1	32.058	57	185	3	1	2483	273.077	5.64	High	High	High	56000000	31000000	49000000	2.738	400.746	57
F1NC33	Heat shock cognate protein HSP 90-beta OS=Gallus gallus GN=HSP90AB1 PE=3 SV=1	24.4138	21	145	1	1	725	83.435	5.03	Not Found	High	Not Found		3000000		4.065	399.305	21
P02542	Desmin OS=Gallus gallus GN=DES PE=1 SV=1	61.3391	29	159	2	1	463	53.247	5.58	Not Found	High	High		60000000	63000000	10.406	398.098	29
Q5ZIV9	Adseverin OS=Gallus gallus GN=SCIN PE=2 SV=2	59.9721	32	159	32	1	717	80.482	5.72	High	High	High	100000000	180000000	120000000	9.578	394.359	32
Q6EE32	Calreticulin (Fragment) OS=Gallus gallus PE=2 SV=1	68.0693	24	182	24	1	404	46.851	4.55	High	High	High	770000000	490000000	800000000	19.893	387.625	24
F1NJT4	Fibronectin OS=Gallus gallus GN=FN1 PE=4 SV=2	32.5	55	178	1	1	2360	258.997	6.11	High	Not Found	High	12000000		13000000	2.634	384.318	55
F1NP51	Lamin-B2 OS=Gallus gallus GN=LMNB2 PE=3 SV=1	56.3333	39	177	34	1	600	67.897	5.27	High	High	High	280000000	320000000	330000000	13.816	383.261	39
Z4YJB8	Destrin OS=Gallus gallus GN=DSTN PE=3 SV=1	78.0488	17	149	3	1	164	18.388	7.91	High	High	High	1200000000	1200000000	1500000000	241.446	380.964	17
P12003	Vinculin OS=Gallus gallus GN=VCL PE=1 SV=4	47.2247	49	168	49	1	1135	124.482	5.58	High	High	High	110000000	160000000	160000000	3.556	377.133	49
F1P2F0	Collagen alpha-3(VI) chain OS=Gallus gallus GN=COL6A3 PE=4 SV=1	29.2955	70	169	70	1	3137	339.408	6.68	High	High	High	33000000	32000000	160000000	1.836	370.506	70
P00940	Triosephosphate isomerase OS=Gallus gallus GN=TPI1 PE=1 SV=2	82.2581	16	126	16	1	248	26.604	7.2	High	High	High	960000000	1300000000	1300000000	30.623	368.547	16
P13648	Lamin-A OS=Gallus gallus GN=LMNA PE=2 SV=1	64.5358	41	151	38	1	657	73.12	6.95	High	High	High	100000000	180000000	250000000	9	360.228	41
P0CB50	Peroxiredoxin-1 OS=Gallus gallus GN=PRDX1 PE=1 SV=1	71.8593	14	119	13	1	199	22.3	8.1	High	High	High	1000000000	1200000000	1100000000	81.54	355.161	14
F1NI22	ATP synthase subunit alpha OS=Gallus gallus GN=ATP5A1 PE=3 SV=1	54.792	24	131	1	1	553	59.862	9.13	High	High	High	89000000	160000000	56000000	6.326	345.3	24
F1NW97	Uncharacterized protein OS=Gallus gallus GN=LOC100857858 PE=3 SV=2	52.6652	20	140	4	1	469	52.16	5.21	High	High	High	51000000	74000000	33000000	14.317	345.135	20
P08940	Myeloid protein 1 OS=Gallus gallus GN=MIM1 PE=1 SV=2	53.3742	13	124	13	1	326	35.614	8.37	High	High	High	1100000000	1300000000	1000000000	11.589	344.796	13
Q5F424	Uncharacterized protein OS=Gallus gallus GN=LRRC10 PE=2 SV=1	73.271	32	143	32	1	535	57.395	6.28	High	High	High	110000000	100000000	120000000	13.527	344.422	32
Q5ZKC9	14-3-3 protein zeta OS=Gallus gallus GN=YWHAZ PE=2 SV=1	63.2653	17	148	13	1	245	27.758	4.79	High	High	High	570000000	560000000	470000000	17.33	343.959	17
R4GM10	Fructose-bisphosphate aldolase OS=Gallus gallus GN=ALDOC PE=3 SV=1	73.0769	22	117	21	1	364	39.336	6.64	High	High	High	390000000	260000000	340000000	24.65	337.977	22
P00337	L-lactate dehydrogenase B chain OS=Gallus gallus GN=LDHB PE=1 SV=3	60.6607	20	130	20	1	333	36.295	7.43	High	High	High	990000000	1000000000	830000000	30.623	327.619	20
P07630	Carbonic anhydrase 2 OS=Gallus gallus GN=CA2 PE=2 SV=3	75	13	109	13	1	260	28.989	7.05	High	High	High	380000000	380000000	400000000	26.384	324.131	13
Q5ZMD1	14-3-3 protein theta OS=Gallus gallus GN=YWHAQ PE=1 SV=1	60.4082	17	137	13	1	245	27.765	4.78	High	High	High	460000000	370000000	190000000	30.623	324.084	17
F1NIJ6	Glucose-6-phosphate isomerase OS=Gallus gallus GN=GPI PE=3 SV=1	56.6004	27	141	27	1	553	62.091	7.96	High	High	High	180000000	150000000	130000000	15.065	321.283	27
Q9I9D1	Uncharacterized protein OS=Gallus gallus GN=VDAC2 PE=2 SV=1	60.0707	13	101	11	1	283	30.179	8.53	High	High	High	370000000	280000000	280000000	9	320.023	13
Q90WD0	Actin-related protein 3 OS=Gallus gallus GN=ACTR3 PE=2 SV=1	59.0909	19	114	19	1	418	47.391	5.88	High	High	High	430000000	390000000	320000000	13.925	318.595	19
P09652	Tubulin beta-4 chain OS=Gallus gallus PE=1 SV=1	43.8753	15	131	2	1	449	50.388	4.97	High	Not Found	High			7200000	11.217	317.385	15
F1NGA2	ATP synthase subunit alpha OS=Gallus gallus GN=ATP5A1W PE=3 SV=2	54.792	24	124	1	1	553	59.991	8.97	High	Not Found	Not Found	33000000			6.326	314.147	24
E1BVT3	Malate dehydrogenase OS=Gallus gallus GN=MDH2 PE=3 SV=1	75.9644	19	116	19	1	337	35.633	8.56	High	High	High	400000000	310000000	330000000	8.152	312.877	19
Q90864	Beta-H globin OS=Gallus gallus GN=HBE1 PE=3 SV=1	76.1905	11	177	6	1	147	16.355	9.11	High	High	High	210000000	260000000	130000000	25.102	310.67	11
Q5ZI60	Coronin OS=Gallus gallus GN=CORO1C PE=2 SV=1	55.0633	25	131	23	1	474	53.174	6.67	High	High	High	840000000	850000000	790000000	14.571	309.8	25
E1C866	Uncharacterized protein OS=Gallus gallus GN=Gga.50010 PE=4 SV=2	47.5025	37	131	2	1	981	108.939	6.55	High	High	High	35000000	15000000	27000000	4.677	309.695	37
F1NUL9	Fibrinogen beta chain OS=Gallus gallus GN=FGB PE=4 SV=2	65	30	122	30	1	480	54.546	7.74	High	High	High	290000000	140000000	110000000	12.335	307.778	30
F1NYC4	Clathrin heavy chain OS=Gallus gallus GN=CLTCL1 PE=3 SV=1	24.9851	41	144	12	1	1681	191.815	5.85	High	High	High	83000000	32000000	8100000	2.126	306.654	41
F1NZ86	Stress-70 protein, mitochondrial OS=Gallus gallus GN=HSPA9 PE=3 SV=1	53.7778	29	140	28	1	675	73.117	6.43	High	High	High	170000000	110000000	140000000	6.252	302.533	29
Q5F3T4	Uncharacterized protein OS=Gallus gallus GN=RCJMB04_7j8 PE=2 SV=1	47.6546	36	126	1	1	938	104.127	7.05	High	High	Not Found	19000000	5100000		4.79	299.37	36
Q5ZLJ7	Uncharacterized protein OS=Gallus gallus GN=RCJMB04_5n23 PE=2 SV=1	66.9355	22	122	5	1	248	28.744	4.72	High	High	High	170000000	220000000	300000000	30.623	298.161	22
F1P2G4	Adenylyl cyclase-associated protein OS=Gallus gallus GN=CAP1 PE=3 SV=2	49.9069	21	118	18	1	537	57.555	7.99	High	High	High	390000000	430000000	490000000	7.161	297.446	21
E6N1V8	Guanine nucleotide-binding protein beta subunit2-like 1 OS=Gallus gallus GN=GNB2L1 PE=4 SV=1	77.2871	19	106	19	1	317	35.055	7.69	High	High	High	310000000	260000000	190000000	14.199	293.37	19
E1BV78	Uncharacterized protein OS=Gallus gallus GN=FGG PE=4 SV=2	65.5251	25	108	25	1	438	49.923	5.73	High	High	High	280000000	130000000	98000000	16.783	293.298	25
Q5F411	Uncharacterized protein OS=Gallus gallus GN=CCT5 PE=2 SV=1	63.9556	33	132	32	1	541	59.677	5.74	High	High	High	120000000	100000000	100000000	10.994	292.242	33
Q5ZMT0	14-3-3 protein epsilon OS=Gallus gallus GN=YWHAE PE=1 SV=1	66.6667	15	129	13	1	255	29.155	4.74	High	High	High	440000000	490000000	360000000	10.365	290.817	15
Q5ZK20	Protein disulfide-isomerase A4 OS=Gallus gallus GN=RCJMB04_13l7 PE=2 SV=1	48.8038	29	143	29	1	627	70.943	5.1	High	High	High	210000000	190000000	170000000	4.766	290.75	29
Q5ZI99	Uncharacterized protein OS=Gallus gallus GN=ARPC1B PE=2 SV=1	55.5556	17	105	16	1	369	41.041	8.31	High	High	High	270000000	260000000	170000000	30.623	288.17	17
E1C2R8	Uncharacterized protein OS=Gallus gallus GN=DDX17 PE=3 SV=2	48.0769	28	125	17	1	676	75.095	8.72	High	High	High	84000000	99000000	82000000	7.297	287.374	28
Q8JFP1	Eukaryotic initiation factor 4A-II OS=Gallus gallus GN=EIF4A2 PE=2 SV=1	53.8084	23	108	20	1	407	46.342	5.48	High	High	High	420000000	360000000	240000000	16.783	286.891	23
E1BR38	Argininosuccinate synthase OS=Gallus gallus GN=ASS1 PE=3 SV=2	63.2212	23	125	1	1	416	46.888	6.54	High	High	High	300000000	97000000	80000000	17.166	285.145	23
Q5ZMW1	Aconitate hydratase, mitochondrial OS=Gallus gallus GN=ACO2 PE=2 SV=1	49.9363	30	112	30	1	785	85.596	7.9	High	High	High	81000000	96000000	85000000	10.994	281.843	30
P09645	Tubulin alpha-8 chain (Fragment) OS=Gallus gallus PE=3 SV=1	47.5309	12	117	1	1	324	36.138	4.93	High	High	High	15000000	21000000	14000000	24.809	281.63	12
Q5ZJ23	Argininosuccinate synthase OS=Gallus gallus GN=ASS1 PE=2 SV=1	63.2212	23	122	1	1	416	46.874	6.54	High	Not Found	High	420000000		97000000	17.166	280.022	23
Q5ZKI1	Chloride intracellular channel protein OS=Gallus gallus GN=CLIC2 PE=2 SV=1	78.2787	16	101	16	1	244	28.116	5.57	High	High	High	480000000	430000000	340000000	45.416	279.702	16
F1NT57	Uncharacterized protein OS=Gallus gallus GN=LOC418169 PE=4 SV=1	61.1111	19	140	7	1	324	36.417	7.17	High	High	High	510000000	460000000	360000000	17.233	279.537	19
P43233	Cathepsin B OS=Gallus gallus GN=CTSB PE=2 SV=1	40.2941	13	99	13	1	340	37.563	6.14	High	High	High	410000000	170000000	300000000	14.849	279.233	13
A0A0A0MQ64	Histone H2B OS=Gallus gallus GN=HIST1H2B5L PE=3 SV=1	36.6197	6	111	1	1	142	15.869	10.2	High	High	High	3300000000	3100000000	1700000000	6.017	277.243	6
F1NVB1	Uncharacterized protein OS=Gallus gallus GN=PTPRC PE=4 SV=2	30.6386	32	119	31	1	1237	139.255	5.76	High	High	High	130000000	140000000	95000000	2.659	275.181	32
P09653	Tubulin beta-5 chain OS=Gallus gallus PE=3 SV=1	59.8655	19	115	7	1	446	49.939	4.88	High	High	High	56000000	110000000	35000000	11.115	274.699	19
Q9PU45	Radixin OS=Gallus gallus GN=RDX PE=2 SV=1	34.3053	25	120	11	1	583	68.512	6.48	High	High	High	34000000	40000000	46000000	6.499	274.225	25
D0EKR3	Peptidyl-prolyl cis-trans isomerase OS=Gallus gallus PE=2 SV=1	64.8485	12	137	12	1	165	17.799	8.09	High	High	High	3900000000	4200000000	4900000000	30.623	273.356	12
F1NJI0	Annexin OS=Gallus gallus GN=ANXA5 PE=3 SV=1	71.9626	25	136	25	1	321	36.186	5.82	High	High	High	380000000	510000000	510000000	14.317	272.872	25
F1P463	Uncharacterized protein OS=Gallus gallus GN=CNDP2 PE=4 SV=1	62.5263	23	114	23	1	475	53.031	6.05	High	High	High	160000000	79000000	86000000	9.798	269.102	23
P09207	Tubulin beta-6 chain OS=Gallus gallus PE=1 SV=1	53.5874	18	113	9	1	446	50.121	5.06	High	High	High	43000000	53000000	48000000	15.496	268.517	18
Q6EE31	T-complex protein 1 subunit theta OS=Gallus gallus GN=CCT8 PE=1 SV=3	63.3212	29	113	1	1	548	59.446	5.53	High	High	High	70000000	65000000	43000000	5.31	268.072	29
F1NIM4	Uncharacterized protein OS=Gallus gallus GN=FKBP4 PE=4 SV=1	59.5023	25	110	25	1	442	50.413	5.68	High	High	High	190000000	160000000	190000000	13.874	268.055	25
P04268	Tropomyosin alpha-1 chain OS=Gallus gallus GN=TPM1 PE=1 SV=2	65.8451	25	119	6	0	284	32.746	4.74	High	High	High	130000000	170000000	250000000	26.213	268.044	25
Q5F3D2	Uncharacterized protein OS=Gallus gallus GN=HNRNPH3 PE=2 SV=1	67.8363	15	94	14	1	342	36.633	7.12	High	High	High	290000000	300000000	320000000	14.505	267.269	15
Q5ZHZ0	Spliceosome RNA helicase DDX39B OS=Gallus gallus GN=DDX39B PE=2 SV=1	51.1682	18	101	18	1	428	48.972	5.67	High	High	High	340000000	360000000	200000000	7.483	266.91	18
F1P179	Uncharacterized protein OS=Gallus gallus GN=EPRS PE=3 SV=1	38.476	50	143	49	1	1601	179.751	7.74	High	High	High	51000000	63000000	60000000	2.802	266.413	50
E1C453	Heterogeneous nuclear ribonucleoprotein K OS=Gallus gallus GN=HNRNPK PE=4 SV=1	60.0939	22	124	3	1	426	47.073	6.47	High	High	High	22000000	24000000	18000000	8.237	265.146	22
E1BY12	AP complex subunit beta OS=Gallus gallus GN=AP2B1 PE=3 SV=1	46.3235	37	124	22	1	952	105.656	5.34	High	High	High	85000000	50000000	37000000	6.244	263.771	37
Q90740	Alpha-tropomyosin OS=Gallus gallus PE=3 SV=1	69.258	26	126	10	1	283	32.811	4.79	High	High	High	200000000	240000000	430000000	29.079	263.628	26
F1NEF2	T-complex protein 1 subunit theta OS=Gallus gallus GN=CCT8 PE=3 SV=2	63.5701	29	112	1	1	549	59.548	5.6	High	High	High	96000000	87000000	46000000	5.31	262.295	29
F1NMU4	Uncharacterized protein OS=Gallus gallus GN=TUBB3 PE=3 SV=2	48.8665	15	117	2	0	397	44.397	5.03	High	Not Found	High			7200000	14.849	261.595	15
Q91968	Alpha-tropomyosin OS=Gallus gallus PE=3 SV=1	67.4912	25	118	7	0	283	32.672	4.78	High	High	High	130000000	170000000	250000000	26.213	261.484	25
P08250	Apolipoprotein A-I OS=Gallus gallus GN=APOA1 PE=1 SV=2	61.7424	18	111	18	1	264	30.661	5.69	High	High	High	820000000	850000000	920000000	16.783	260.894	18
Q5ZMG9	Uncharacterized protein OS=Gallus gallus GN=TCP1 PE=2 SV=1	65.0538	28	103	28	1	558	60.429	5.88	High	High	High	150000000	120000000	98000000	7.799	259.072	28
Q5ZML3	Serine/arginine-rich splicing factor 1 OS=Gallus gallus GN=SRSF1 PE=1 SV=3	45.5253	14	118	14	1	257	28.043	6.95	High	High	High	210000000	230000000	280000000	9	256.826	14
Q5ZJK8	T-complex protein 1 subunit eta OS=Gallus gallus GN=CCT7 PE=1 SV=1	68.3544	29	112	29	1	553	60.31	6.28	High	High	High	160000000	120000000	110000000	8.38	256.2	29
Q71SG2	Collapsin response mediator protein-2A OS=Gallus gallus GN=CRMP2A PE=2 SV=1	58.5799	26	88	22	1	676	73.395	6.46	High	High	High	79000000	160000000	140000000	6.499	252.387	26
H9L366	Isocitrate dehydrogenase [NADP] OS=Gallus gallus GN=IDH2 PE=3 SV=2	51.5487	24	115	22	1	452	50.45	8.84	High	High	High	180000000	190000000	130000000	7.66	252.362	24
F1N843	Tyrosine-protein phosphatase non-receptor type OS=Gallus gallus GN=PTPN6 PE=3 SV=1	62.2517	30	117	29	1	604	68.325	7.84	High	High	High	63000000	91000000	58000000	6.499	251.449	30
P13731	Serpin H1 OS=Gallus gallus GN=SERPINH1 PE=1 SV=2	52.5926	18	93	18	1	405	45.654	8.72	High	High	High	160000000	270000000	350000000	13.925	251.139	18
H9L0I0	Heterogeneous nuclear ribonucleoprotein K OS=Gallus gallus GN=HNRPK PE=4 SV=2	53.7383	20	115	1	1	428	47.301	5.88	High	Not Found	Not Found	22000000			5.813	250.651	20
P09102	Protein disulfide-isomerase OS=Gallus gallus GN=P4HB PE=1 SV=3	55.1456	27	118	27	1	515	57.374	4.81	High	High	High	190000000	160000000	210000000	5.543	250.576	27
H9L074	Uncharacterized protein OS=Gallus gallus PE=3 SV=2	44.9511	20	113	2	1	307	35.33	4.91	High	High	High	320000000	180000000	270000000	11.023	250.257	20
Q90631	Kinectin OS=Gallus gallus GN=KTN1 PE=1 SV=1	36.9501	46	116	46	1	1364	155.881	5.9	High	High	High	43000000	44000000	64000000	2.481	246.946	46
H9KZK6	Uncharacterized protein OS=Gallus gallus GN=PIT54 PE=4 SV=2	51.9685	16	80	16	1	508	54.841	4.73	High	High	High	270000000	170000000	400000000	10.103	245.489	16
F1NID6	Uncharacterized protein OS=Gallus gallus GN=ATP6V1B2 PE=3 SV=2	62.0553	22	99	22	1	506	55.841	5.69	High	High	High	130000000	48000000	71000000	8.284	244.623	22
P53488	Actin-related protein 2 OS=Gallus gallus GN=ACTR2 PE=2 SV=1	45.9391	17	90	17	1	394	44.673	6.74	High	High	High	390000000	350000000	260000000	9	244.38	17
E1BSS3	Eukaryotic translation initiation factor 3 subunit A OS=Gallus gallus GN=EIF3A PE=3 SV=1	36.5568	44	125	44	1	1365	163.226	7.15	High	High	High	88000000	81000000	81000000	2.279	243.3	44
Q5ZME1	Uncharacterized protein OS=Gallus gallus GN=HNRNPA2B1 PE=2 SV=1	46.7049	14	91	11	1	349	36.962	8.65	High	High	High	370000000	420000000	480000000	13.678	242.529	14
O93510	Gelsolin OS=Gallus gallus GN=GSN PE=2 SV=1	31.1054	20	91	20	1	778	85.778	6.32	High	High	High	120000000	130000000	210000000	3.307	242.5	20
Q8AWI4	Alpha-tropomyosin 2 OS=Gallus gallus GN=TPM1 PE=2 SV=1	63.0282	23	113	4	1	284	32.791	4.69	High	High	High	34000000	46000000	230000000	19.153	242.066	23
F1NI29	Uncharacterized protein OS=Gallus gallus GN=HADHA PE=3 SV=2	50.5025	28	109	1	1	796	85.672	9.25	Not Found	High	High			3600000	3.87	241.564	28
E1BTT8	L-lactate dehydrogenase OS=Gallus gallus GN=LDHA PE=3 SV=2	63.253	18	107	18	1	332	36.479	7.9	High	High	High	600000000	300000000	270000000	12.183	241.067	18
O57660	CFR-associated protein p70 OS=Gallus gallus PE=2 SV=1	51.4286	28	108	1	1	770	83.134	9.1	High	Not Found	Not Found	30000000			4.142	241.021	28
F1NKR8	Major vault protein OS=Gallus gallus GN=MVP PE=4 SV=2	50.2945	29	92	29	1	849	93.723	5.45	High	High	High	130000000	70000000	73000000	3.87	240.196	29
E1C906	Uncharacterized protein OS=Gallus gallus GN=MYLK PE=4 SV=2	24.4524	39	116	38	1	1963	216.703	5.9	High	High	High	47000000	67000000	95000000	1.279	239.534	39
P15771	Nucleolin OS=Gallus gallus GN=NCL PE=1 SV=1	30.8357	23	113	23	1	694	75.594	4.94	High	High	High	290000000	270000000	310000000	2.863	239.225	23
E1C0H5	Uncharacterized protein OS=Gallus gallus GN=HSPA4 PE=3 SV=2	47.0718	36	113	32	1	905	100.562	5.59	High	High	High	69000000	59000000	43000000	3.584	239.138	36
D0VX31	Mitochondrial ubiquinol-cytochrome-c reductase complex core protein i OS=Gallus gallus PE=1 SV=1	64.3498	22	88	22	1	446	49.411	6.38	High	High	High	100000000	100000000	98000000	10.938	238.497	22
F1NPA9	Uncharacterized protein OS=Gallus gallus GN=RPS3 PE=3 SV=2	80.2469	19	112	19	1	243	26.702	9.66	High	High	High	280000000	260000000	180000000	13.384	238.369	19
R4GG24	Uncharacterized protein OS=Gallus gallus GN=LOC425137 PE=4 SV=1	65.5063	20	117	3	1	316	35.785	7.56	High	High	High	59000000	62000000	45000000	17.233	238.012	20
P14731	Lamin-B1 OS=Gallus gallus GN=LMNB1 PE=2 SV=1	46.7466	27	104	23	0	584	66.49	5.2	High	High	High	100000000	130000000	150000000	5.381	237.89	27
H9L3K0	Uncharacterized protein OS=Gallus gallus PE=3 SV=2	60.3306	20	107	1	0	242	28.082	4.74	Not Found	High	High		160000000	160000000	25.367	237.863	20
Q9I8D6	T-complex protein 1 subunit delta OS=Gallus gallus GN=tcp-1 delta PE=2 SV=1	60.8209	27	102	26	1	536	57.701	7.8	High	High	High	140000000	110000000	76000000	5.543	236.538	27
A0M8U0	Capping protein (Actin filament) muscle Z-line, alpha 2 OS=Gallus gallus GN=CAPZA2 PE=3 SV=1	72.028	13	73	10	1	286	32.824	5.82	High	High	High	190000000	180000000	110000000	17.478	236.169	13
P14315	F-actin-capping protein subunit beta isoforms 1 and 2 OS=Gallus gallus GN=CAPZB PE=1 SV=3	47.2924	14	96	14	1	277	31.345	5.59	High	High	High	290000000	290000000	240000000	9	235.655	14
F1NCI1	AP complex subunit beta OS=Gallus gallus GN=AP1B1 PE=3 SV=2	43.6649	33	101	18	1	955	104.738	5.1	High	High	High	55000000	48000000	32000000	4.56	234.376	33
Q5ZL53	Polyadenylate-binding protein OS=Gallus gallus GN=RCJMB04_7l20 PE=2 SV=1	42.0722	25	99	25	1	637	70.895	9.51	High	High	High	170000000	120000000	150000000	4.309	233.475	25
R4GJ67	Uncharacterized protein OS=Gallus gallus PE=4 SV=1	50.7576	12	98	12	1	264	29.034	9.52	High	High	High	590000000	820000000	870000000	7.913	233.409	12
F1NAM2	Lamin-B1 OS=Gallus gallus GN=LMNB1 PE=3 SV=2	42.4615	28	100	24	1	650	73.594	5.63	High	High	High	100000000	130000000	150000000	3.715	233.331	28
P05122	Creatine kinase B-type OS=Gallus gallus GN=CKB PE=1 SV=1	61.1549	16	93	16	1	381	42.844	6.37	High	High	High	330000000	230000000	260000000	11.217	232.857	16
E1BZE6	Uncharacterized protein OS=Gallus gallus GN=LOC100859627 PE=4 SV=2	31.4433	14	93	11	1	388	40.83	9.26	High	High	High	380000000	390000000	420000000	9	229.797	14
E1C2F9	Uncharacterized protein OS=Gallus gallus GN=IQGAP2 PE=4 SV=2	30.0952	40	107	37	1	1575	181.035	6.34	High	High	High	67000000	51000000	43000000	1.867	227.371	40
Q90739	Alpha-tropomyosin OS=Gallus gallus PE=3 SV=1	59.7173	22	109	4	0	283	32.777	4.73	High	High	High	34000000	46000000	230000000	17.233	227.004	22
F1NZZ2	Uncharacterized protein OS=Gallus gallus PE=4 SV=2	20.0232	52	109	52	1	3451	379.568	6.73	High	High	High	26000000	37000000	31000000	1.054	225.015	52
P17785	Annexin A2 OS=Gallus gallus GN=ANXA2 PE=1 SV=2	71.3864	23	94	23	1	339	38.616	7.33	High	High	High	320000000	110000000	200000000	13.454	224.78	23
F1NSY1	Sodium/potassium-transporting ATPase subunit alpha OS=Gallus gallus GN=ATP1A1 PE=3 SV=2	42.5762	35	117	35	1	1017	112.015	5.62	High	High	High	84000000	92000000	52000000	4.337	224.269	35
P31335	Bifunctional purine biosynthesis protein PURH OS=Gallus gallus GN=ATIC PE=1 SV=1	58.516	27	91	27	1	593	64.374	8.18	High	High	High	84000000	86000000	69000000	7.767	223.49	27
F1N9H4	Elongation factor 1-alpha OS=Gallus gallus GN=EEF1A2 PE=3 SV=2	27.8618	9	77	1	1	463	50.466	9.03	High	Not Found	Not Found	4600000			2.311	223.457	9
F1P2J5	Uncharacterized protein OS=Gallus gallus GN=GNB1 PE=4 SV=1	62.3529	13	74	9	1	340	37.266	6	High	High	High	170000000	160000000	160000000	20.544	223.236	13
Q5ZLN1	Phosphoglycerate mutase 1 OS=Gallus gallus GN=PGAM1 PE=1 SV=3	69.2913	12	82	12	1	254	28.88	7.49	High	High	High	460000000	370000000	280000000	17.478	223.082	12
Q5ZLQ6	14-3-3 protein beta/alpha OS=Gallus gallus GN=YWHAB PE=2 SV=1	51.6393	11	100	5	1	244	27.89	4.83	High	High	High	220000000	220000000	190000000	9	222.557	11
Q5ZL80	Uncharacterized protein OS=Gallus gallus GN=HNRNPM PE=2 SV=1	52.8914	38	113	38	1	709	75.972	8.73	High	High	High	130000000	140000000	140000000	4.623	222.362	38
Q5F3T3	Uncharacterized protein OS=Gallus gallus GN=RCJMB04_7k16 PE=2 SV=1	58.5132	21	85	19	1	417	48.615	8.63	High	High	High	180000000	250000000	190000000	15.156	221.657	21
F1NM08	Uncharacterized protein OS=Gallus gallus GN=DDX5 PE=3 SV=1	50.9244	28	102	17	1	595	66.719	8.76	High	High	High	64000000	50000000	53000000	6.686	221.492	28
F1P3F1	Adenosylhomocysteinase OS=Gallus gallus GN=Gga.51956 PE=3 SV=2	37.7713	21	95	20	1	691	74.355	9.23	High	High	High	140000000	190000000	100000000	2.899	221.161	21
P13127	F-actin-capping protein subunit alpha-1 OS=Gallus gallus GN=CAPZA1 PE=1 SV=1	70.979	13	78	10	1	286	32.939	5.69	High	High	High	180000000	200000000	130000000	14.399	221.096	13
F1NLX2	Uncharacterized protein OS=Gallus gallus GN=SEPT6 PE=3 SV=1	50	18	82	9	1	426	48.638	6.99	High	High	High	66000000	150000000	84000000	7.377	220.559	18
F1P284	Leukotriene A(4) hydrolase OS=Gallus gallus GN=LTA4H PE=3 SV=1	47.0588	27	99	27	1	612	69.34	6.95	High	High	High	120000000	120000000	68000000	5.615	220.084	27
F1NWH9	Uncharacterized protein OS=Gallus gallus GN=CCT6A PE=3 SV=2	70.4331	28	101	28	1	531	57.679	6.81	High	High	High	130000000	100000000	120000000	11.496	219.945	28
F1NIQ9	Uncharacterized protein OS=Gallus gallus GN=PEPD PE=3 SV=2	59.5573	21	79	2	1	497	55.321	6.7	High	High	High	35000000	24000000	25000000	7.577	218.828	21
F1NT56	Uncharacterized protein OS=Gallus gallus GN=LOC425137 PE=4 SV=2	50.6329	16	102	0	0	316	36.036	7.56	High	High	High	76000000	73000000	55000000	8.12	218.436	16
O57535	Nucleoside diphosphate kinase OS=Gallus gallus PE=2 SV=1	79.085	10	91	10	1	153	17.277	7.9	High	High	High	450000000	440000000	490000000	37.312	216.675	10
Q9YHD2	Nuclear calmodulin-binding protein (Fragment) OS=Gallus gallus GN=URP PE=2 SV=1	29.8547	24	99	24	1	757	84.127	4.72	High	High	High	210000000	240000000	240000000	3.19	216.488	24
Q5ZI39	Uncharacterized protein OS=Gallus gallus GN=PLS3 PE=2 SV=1	35.5096	19	108	14	1	628	70.779	5.74	High	High	High	130000000	79000000	51000000	3.072	216.311	19
Q91005	Alpha tropomyosin of brain OS=Gallus gallus GN=alpha-fTM PE=3 SV=1	52.2449	18	94	3	1	245	28.417	4.68	High	High	High	26000000	39000000	50000000	12.895	215.114	18
Q5ZLB3	Uncharacterized protein OS=Gallus gallus GN=RCJMB04_6o1 PE=2 SV=1	42.1196	14	82	10	1	368	38.143	9.36	High	High	High	130000000	140000000	140000000	9	214.632	14
P50890	40S ribosomal protein SA OS=Gallus gallus GN=RPSA PE=3 SV=1	56.0811	13	72	12	1	296	33.001	4.87	High	High	High	410000000	330000000	330000000	24.119	213.358	13
Q90633	Complement C3 OS=Gallus gallus PE=2 SV=1	36.4407	48	119	11	1	1652	183.97	7.11	High	High	High	61000000	36000000	20000000	2.3	212.871	48
F1NBV0	Peroxiredoxin-6 OS=Gallus gallus GN=PRDX6 PE=4 SV=1	66.9643	17	94	17	1	224	25.06	6.38	High	High	High	200000000	170000000	220000000	24.809	212.288	17
P02612	Myosin regulatory light chain 2, smooth muscle major isoform OS=Gallus gallus PE=1 SV=2	62.2093	8	69	4	1	172	19.832	4.92	High	High	High	140000000	190000000	280000000	22.101	212.26	8
F1P3P3	Uncharacterized protein OS=Gallus gallus GN=ARHGDIA PE=4 SV=1	64.7059	11	77	10	1	204	23.248	5.11	High	High	High	330000000	320000000	290000000	25.827	211.252	11
F1NP23	Uncharacterized protein OS=Gallus gallus GN=NID1 PE=4 SV=2	35.8114	32	91	12	1	1251	136.524	5.25	High	High	High	21000000	32000000	41000000	3.01	209.276	32
E1C016	Uncharacterized protein OS=Gallus gallus GN=COPB2 PE=4 SV=1	47.4261	35	100	35	1	913	103.08	5.24	High	High	High	73000000	54000000	37000000	4.397	208.771	35
F1P5K0	Uncharacterized protein OS=Gallus gallus GN=PTBP1 PE=4 SV=2	52.6978	18	78	18	1	556	59.97	9.25	High	High	High	110000000	120000000	85000000	9.965	207.832	18
F1NN08	Uncharacterized protein OS=Gallus gallus GN=ARF1 PE=3 SV=2	58.5635	10	72	6	1	181	20.684	6.8	High	High	High	400000000	340000000	260000000	13.678	206.352	10
P50147	Guanine nucleotide-binding protein G(i) subunit alpha-2 OS=Gallus gallus GN=GNAI2 PE=2 SV=2	61.1268	17	90	9	1	355	40.551	5.64	High	High	High	150000000	150000000	94000000	10.159	205.32	17
Q5ZKP8	Lysine--tRNA ligase OS=Gallus gallus GN=RCJMB04_9m1 PE=2 SV=1	45.7627	23	88	23	1	590	67.874	6.29	High	High	High	110000000	120000000	78000000	4.908	204.331	23
E1BZT5	Uncharacterized protein OS=Gallus gallus GN=PRPF8 PE=4 SV=1	28.0086	57	123	57	1	2335	273.459	8.82	High	High	High	32000000	37000000	20000000	1.6	204.254	57
F1P0X3	Uncharacterized protein OS=Gallus gallus GN=SEPT11 PE=3 SV=2	50	19	87	9	1	442	50.603	6.86	High	High	High	30000000	88000000	85000000	9	202.777	19
F1NVA4	Nucleophosmin OS=Gallus gallus GN=NPM1 PE=4 SV=2	33.8182	9	68	1	1	275	30.334	4.84	High	High	High	180000000	170000000	160000000	5.494	201.907	9
R4GJS6	Uncharacterized protein OS=Gallus gallus GN=C3 PE=4 SV=1	43.2472	45	107	8	1	1355	151.147	7.5	High	High	High	31000000	18000000	9500000	2.94	201.674	45
A4ZZ65	Calpain OS=Gallus gallus PE=2 SV=1	40.2837	25	103	23	1	705	80.314	5	High	High	High	130000000	110000000	87000000	5.105	198.942	25
F1N9L1	Protein kinase C OS=Gallus gallus GN=PRKCB PE=3 SV=2	42.9892	24	81	17	1	649	73.575	6.96	High	High	High	70000000	81000000	56000000	5.683	198.336	24
Q5ZIY8	Uncharacterized protein OS=Gallus gallus GN=RNH1 PE=1 SV=1	64.4737	22	78	22	1	456	49.831	5.02	High	High	High	84000000	66000000	73000000	8.211	197.934	22
F1P1K3	Uncharacterized protein OS=Gallus gallus GN=ARPC2 PE=4 SV=2	49.8688	18	100	18	1	381	42.482	9.03	High	High	High	350000000	330000000	260000000	6.814	196.669	18
F1P4V1	Fibrinogen alpha chain OS=Gallus gallus GN=FGA PE=4 SV=1	35.2227	19	76	19	1	741	82.341	6.06	High	High	High	200000000	100000000	74000000	3.561	196.574	19
F1NHL2	Uncharacterized protein OS=Gallus gallus GN=CAND1 PE=4 SV=2	29.5191	33	98	33	1	1206	133.516	5.74	High	High	High	81000000	63000000	36000000	2.607	196.536	33
Q5ZKR9	Uncharacterized protein OS=Gallus gallus GN=RCJMB04_9i5 PE=2 SV=1	64.4444	10	66	6	1	180	20.516	5.68	High	High	High	250000000	130000000	130000000	9	196.138	10
Q90576	450 kDa protein (Fragment) OS=Gallus gallus PE=2 SV=1	64.5161	21	81	1	1	465	47.402	5.76	High	High	High	32000000	66000000	120000000	6.356	195.865	21
Q5ZIA5	Coatomer subunit beta OS=Gallus gallus GN=COPB1 PE=2 SV=1	47.4292	35	90	35	1	953	107.053	6	High	High	High	72000000	49000000	26000000	4.456	195.662	35
A0A0A0MQ65	Calcium-transporting ATPase OS=Gallus gallus GN=ATP2A2 PE=3 SV=1	31.4779	28	85	16	1	1042	114.705	5.34	High	High	High	59000000	46000000	20000000	3.054	195.032	28
B1PMA7	Peptidase D OS=Gallus gallus GN=PEPD PE=2 SV=1	51.3078	19	73	2	0	497	55.102	6.52	High	High	High	60000000	24000000	42000000	6.356	194.847	19
P02607	Myosin light polypeptide 6 OS=Gallus gallus GN=MYL6 PE=1 SV=3	70.1987	10	70	9	1	151	16.976	4.59	High	High	High	830000000	910000000	1300000000	22.101	194.745	10
E1C3D2	Septin-2 OS=Gallus gallus GN=SEPT2 PE=3 SV=1	62.7072	16	72	10	1	362	41.612	6.3	High	High	High	87000000	110000000	120000000	11.452	194.333	16
F1NZF7	Uncharacterized protein OS=Gallus gallus GN=SF3B3 PE=4 SV=2	34.4173	30	88	16	1	1107	122.738	5.31	High	High	High	52000000	51000000	29000000	2.625	194.009	30
Q7ZZK3	Alpha-1,4 glucan phosphorylase OS=Gallus gallus PE=2 SV=1	43.4072	32	105	24	1	857	98.503	6.52	High	High	High	31000000	45000000	27000000	3.823	193.817	32
F1NM67	Integrin beta OS=Gallus gallus GN=ITGB2 PE=3 SV=1	34.5408	22	84	22	1	773	85.41	5.72	High	High	High	71000000	73000000	56000000	1.955	193.066	22
F1NIX2	Uncharacterized protein OS=Gallus gallus GN=DDX3X PE=3 SV=2	40.8537	23	80	22	1	656	72.599	7.15	High	High	High	130000000	94000000	95000000	3.16	192.669	23
F6SG96	Uncharacterized protein OS=Gallus gallus GN=HNRNPR PE=4 SV=1	29.5107	19	89	16	1	654	73.017	8.97	High	High	High	730000000	95000000	85000000	2.594	192.29	19
F1NI05	Uncharacterized protein OS=Gallus gallus GN=LAMC1 PE=4 SV=2	33.795	25	82	5	1	1083	119.297	5.31	High	High	High	19000000	20000000	15000000	2.75	191.333	25
E1C1I6	Uncharacterized protein OS=Gallus gallus GN=LOC425137 PE=4 SV=2	50.6329	14	84	1	1	316	35.933	7.3	Not Found	Not Found	High			1500000	6.499	191.197	14
Q90WF0	CgABP260 OS=Gallus gallus PE=2 SV=1	26.1851	50	96	43	1	2658	280.321	6.37	High	High	High	35000000	35000000	44000000	1.144	190.902	50
F1NUS2	Uncharacterized protein OS=Gallus gallus GN=PREP PE=4 SV=1	47.8873	32	91	32	1	710	80.809	6.06	High	High	High	200000000	160000000	220000000	4.754	190.899	32
E1C0F1	Dolichyl-diphosphooligosaccharide--protein glycosyltransferase subunit 1 OS=Gallus gallus GN=RPN1 PE=3 SV=2	58.7571	24	83	24	1	531	60.63	6.89	High	High	High	110000000	79000000	52000000	5.884	190.216	24
Q5ZJK3	Signal transducer and activator of transcription OS=Gallus gallus GN=RCJMB04_17i9 PE=2 SV=1	40.6623	26	76	24	1	755	87.188	5.96	High	High	High	260000000	43000000	62000000	3.725	190.081	26
F1N9Z7	Succinyl-CoA:3-ketoacid-coenzyme A transferase OS=Gallus gallus GN=OXCT1 PE=3 SV=2	43.3269	17	74	17	1	517	56.138	7.91	High	High	High	83000000	110000000	140000000	6.11	188.924	17
H9L1C2	Transaldolase OS=Gallus gallus GN=TALDO1 PE=3 SV=2	65.5786	21	97	21	1	337	37.558	7.47	High	High	High	320000000	270000000	170000000	8.152	188.566	21
Q5ZIZ0	6-phosphogluconate dehydrogenase, decarboxylating OS=Gallus gallus GN=PGD PE=2 SV=1	55.0725	21	87	21	1	483	53.258	6.98	High	High	High	150000000	100000000	71000000	9	188.212	21
Q6WNG8	Heterogeneous nuclear ribonucleoprotein H1-like protein OS=Gallus gallus PE=2 SV=1	46.0501	17	82	16	1	519	56.531	5.55	High	High	High	270000000	270000000	270000000	6.197	186.236	17
Q90694	Cell division control protein 42 homolog OS=Gallus gallus GN=CDC42 PE=2 SV=1	62.8272	9	75	8	1	191	21.259	6.55	High	High	High	330000000	300000000	210000000	18.953	186.125	9
E1BX02	Uncharacterized protein OS=Gallus gallus GN=PSMD2 PE=4 SV=2	40.6388	28	89	28	1	908	99.951	5.26	High	High	High	73000000	64000000	32000000	2.981	185.351	28
Q5ZKL3	Uncharacterized protein OS=Gallus gallus GN=RCJMB04_10d1 PE=2 SV=1	54.9296	20	70	1	1	497	55.147	6.61	Not Found	Not Found	High			44000000	6.356	183.188	20
Q9YH06	High mobility group protein B1 OS=Gallus gallus GN=HMGB1 PE=1 SV=1	34.4186	10	63	9	1	215	24.893	5.74	High	High	High	260000000	310000000	320000000	62.096	182.286	10
F1NVE5	Uncharacterized protein OS=Gallus gallus GN=XPO1 PE=3 SV=2	34.6118	29	90	29	1	1069	122.85	6.11	High	High	High	52000000	51000000	25000000	2.919	182.072	29
E1BS97	Uncharacterized protein OS=Gallus gallus GN=PAK2 PE=3 SV=1	41.4587	18	76	12	1	521	57.509	5.77	High	High	High	56000000	60000000	66000000	6.667	181.896	18
F1NY05	Hypoxia up-regulated protein 1 OS=Gallus gallus GN=HYOU1 PE=3 SV=2	33.886	27	83	27	1	965	108.337	5.17	High	High	High	49000000	35000000	49000000	2.29	181.487	27
E1C6A1	Uncharacterized protein OS=Gallus gallus GN=NNT PE=4 SV=2	34.6225	27	87	27	1	1086	113.705	7.34	High	High	High	48000000	78000000	37000000	5.062	180.952	27
Q8UWC5	Nuclear protein matrin 3 OS=Gallus gallus GN=MATR3 PE=2 SV=1	36.8071	27	90	27	1	902	100.651	6.15	High	High	High	81000000	83000000	86000000	3.217	180.439	27
E1BYP0	Uncharacterized protein OS=Gallus gallus GN=GGT5 PE=4 SV=1	37.9613	19	87	19	1	569	61.709	8.56	High	High	High	80000000	200000000	97000000	5.494	180.322	19
F1NDL4	Uncharacterized protein OS=Gallus gallus PE=4 SV=2	26.2551	22	72	21	1	1215	130.87	5.72	High	High	High	61000000	67000000	85000000	2.375	179.409	22
P62207	Serine/threonine-protein phosphatase PP1-beta catalytic subunit OS=Gallus gallus GN=PPP1CB PE=1 SV=3	48.6239	13	70	3	1	327	37.163	6.19	High	High	High	12000000	26000000	21000000	9	179.363	13
R4GF59	Uncharacterized protein OS=Gallus gallus GN=Gga.22975 PE=4 SV=1	31.1933	37	94	37	1	1433	164.052	6.58	High	High	High	40000000	42000000	23000000	2.29	178.853	37
Q5ZL39	Serine/threonine-protein phosphatase OS=Gallus gallus GN=PPP1CC PE=2 SV=1	45.2012	12	66	2	1	323	36.976	6.54	High	High	High	50000000	90000000	65000000	7.913	177.328	12
Q5ZM36	Eukaryotic initiation factor 4A-III OS=Gallus gallus GN=EIF4A3 PE=2 SV=1	55.3398	21	73	17	1	412	46.786	6.73	High	High	High	84000000	84000000	63000000	9	177.023	21
F1P269	ATP-citrate synthase OS=Gallus gallus GN=ACLY PE=3 SV=2	39.9633	36	96	36	1	1091	120.066	7.62	High	High	High	34000000	48000000	25000000	3.329	176.648	36
F1NZB4	Uncharacterized protein OS=Gallus gallus GN=NUP210 PE=4 SV=2	23.6282	33	79	33	1	1786	195.422	6.54	High	High	High	38000000	28000000	28000000	1.499	176.387	33
K7XM59	Interferon-gamma-inducible lysosomal thiol reductase OS=Gallus gallus GN=GILT PE=2 SV=1	26.8775	4	46	4	1	253	27.54	5.9	High	High	High	700000000	480000000	420000000	9	175.512	4
F1P455	Uncharacterized protein OS=Gallus gallus GN=NPEPPS PE=4 SV=2	45.4229	34	91	20	1	863	97.158	5.49	High	High	High	78000000	70000000	52000000	4.118	174.623	34
E1C6R9	Uncharacterized protein OS=Gallus gallus GN=LOC770011 PE=4 SV=2	62.2093	9	59	5	1	172	19.871	4.81	High	High	High	320000000	350000000	390000000	22.101	174.499	9
F1NPJ4	Succinate dehydrogenase [ubiquinone] flavoprotein subunit, mitochondrial OS=Gallus gallus GN=SDHA PE=3 SV=2	43.0075	20	71	20	1	665	72.917	7.18	High	High	High	66000000	52000000	61000000	4.012	174.311	20
P49702	ADP-ribosylation factor 5 OS=Gallus gallus GN=ARF5 PE=2 SV=2	46.6667	7	57	3	0	180	20.467	6.57	High	High	High	270000000	200000000	150000000	4.878	174.144	7
Q5F3X4	116 kDa U5 small nuclear ribonucleoprotein component OS=Gallus gallus GN=EFTUD2 PE=2 SV=1	46.8107	33	83	32	1	972	109.408	5	High	High	High	30000000	35000000	19000000	3.075	171.726	33
F1NNT7	Uncharacterized protein OS=Gallus gallus GN=MYO1F PE=3 SV=2	33.9399	31	80	29	1	1099	126.081	9.19	High	High	High	41000000	40000000	20000000	2.113	171.538	31
F2Z4K8	Calmodulin OS=Gallus gallus GN=CALM PE=4 SV=1	60.8108	12	69	12	1	148	16.696	4.22	High	High	High	780000000	760000000	900000000	49.119	171.395	12
P08267	Ferritin heavy chain OS=Gallus gallus GN=FTH PE=2 SV=2	61.1111	10	68	10	1	180	21.078	6.21	High	High	High	420000000	140000000	330000000	45.416	171.14	10
E1BV44	Uncharacterized protein OS=Gallus gallus GN=CSE1L PE=4 SV=2	44.0783	35	83	35	1	971	110.366	5.62	High	High	High	61000000	41000000	21000000	3.175	170.966	35
F1NY25	Aconitate hydratase OS=Gallus gallus GN=ACO1 PE=3 SV=1	36.108	25	74	25	1	889	98.026	7.33	High	High	High	55000000	39000000	27000000	2.54	170.879	25
E1BTT4	Uncharacterized protein OS=Gallus gallus GN=HADHB PE=3 SV=1	37.7637	16	62	16	1	474	50.817	9.32	High	High	High	69000000	59000000	65000000	4.179	170.603	16
F1NC26	Uncharacterized protein OS=Gallus gallus GN=HSPA4L PE=3 SV=1	43.6536	30	84	27	1	843	94.691	5.52	High	High	High	84000000	37000000	41000000	2.866	170.595	30
Q5ZLG7	Uncharacterized protein OS=Gallus gallus GN=RCJMB04_6e4 PE=2 SV=1	56.3758	16	87	5	1	298	32.727	9.72	High	High	High	220000000	170000000	100000000	9	170.563	16
P48463	Serine/threonine-protein phosphatase 2A catalytic subunit alpha isoform OS=Gallus gallus GN=PPP2CA PE=2 SV=1	63.1068	13	55	1	1	309	35.54	5.43	High	High	High	18000000	21000000	14000000	6.848	170.323	13
Q5ZM47	Serine/threonine-protein phosphatase OS=Gallus gallus GN=PPP2CA PE=2 SV=1	63.1068	13	55	1	1	309	35.541	5.54	High	High	High	43000000	51000000	34000000	6.848	170.001	13
P21611	Beta-2-microglobulin OS=Gallus gallus GN=B2M PE=1 SV=3	73.9496	7	66	7	1	119	13.033	6.28	High	High	High	260000000	140000000	340000000	20.544	169.63	7
C7G537	ADF actin binding protein OS=Gallus gallus GN=COTL1 PE=2 SV=1	69.7183	13	80	13	1	142	16.096	5.44	High	High	High	520000000	450000000	450000000	64.793	169.532	13
E1BV75	Uncharacterized protein OS=Gallus gallus GN=DHRS7 PE=3 SV=1	50.8929	13	54	13	1	336	37.697	9.1	High	High	High	94000000	77000000	39000000	7.962	166.689	13
F1NSP8	Uncharacterized protein OS=Gallus gallus GN=HNRNPU PE=4 SV=2	22.8018	19	90	19	1	671	74.947	9.35	High	High	High	150000000	220000000	180000000	2.403	166.617	19
E1C8M9	Uncharacterized protein OS=Gallus gallus GN=CANX PE=3 SV=2	31.614	18	80	18	1	601	68.326	4.55	High	High	High	220000000	180000000	120000000	6.667	166.269	18
F1N8Q1	Superoxide dismutase [Cu-Zn] OS=Gallus gallus GN=SOD1 PE=3 SV=2	64.9351	5	42	5	1	154	15.68	6.6	High	High	High	390000000	360000000	570000000	7.111	164.979	5
Q9YGW6	Ezrin OS=Gallus gallus GN=EZR PE=2 SV=1	21.1966	18	82	6	1	585	69.324	6.2	High	High	High	6300000	15000000	7300000	2.548	164.96	18
F1N8A8	Fatty acid synthase OS=Gallus gallus GN=FASN PE=4 SV=2	18.2973	40	89	40	1	2913	320.009	6.57	High	High	High	22000000	20000000	11000000	0.886	164.92	40
Q5F402	Coatomer subunit gamma OS=Gallus gallus GN=RCJMB04_3p13 PE=2 SV=1	41.9908	26	74	23	1	874	97.539	5.45	High	High	High	53000000	39000000	18000000	2.704	164.882	26
P42558	GTP-binding nuclear protein Ran OS=Gallus gallus GN=RAN PE=2 SV=1	46.2963	11	57	11	1	216	24.412	7.88	High	High	High	470000000	440000000	320000000	22.101	164.811	11
F1P3E3	Agrin OS=Gallus gallus GN=AGRN PE=4 SV=2	22.9287	36	85	4	1	2076	224.121	6.64	High	High	High	13000000	16000000	20000000	1.049	164.702	36
F1NWG2	Uncharacterized protein OS=Gallus gallus GN=CTSC PE=3 SV=1	32.8294	12	60	12	1	463	52.027	7.72	High	High	High	340000000	200000000	190000000	2.433	163.948	12
Q5ZME2	Malate dehydrogenase, cytoplasmic OS=Gallus gallus GN=MDH1 PE=2 SV=1	44.6108	13	65	13	1	334	36.52	7.36	High	High	High	300000000	370000000	240000000	3.786	163.732	13
F1NK96	Uncharacterized protein OS=Gallus gallus GN=PDIA6 PE=3 SV=1	34.0045	12	57	12	1	447	48.757	5.19	High	High	High	300000000	220000000	220000000	3.047	163.637	12
F1P360	Uncharacterized protein OS=Gallus gallus GN=CKAP4 PE=4 SV=2	57.3146	29	75	28	1	499	56.788	5.03	High	High	High	56000000	84000000	63000000	5.813	163.609	29
F1NQF4	Heme oxygenase 1 OS=Gallus gallus GN=HMOX1 PE=4 SV=2	57.4324	14	62	14	1	296	33.458	8.43	High	High	High	150000000	41000000	110000000	15.681	163.402	14
F1NGM0	Uncharacterized protein OS=Gallus gallus GN=EHD3 PE=3 SV=1	43.3645	22	80	19	1	535	60.858	6.51	High	High	High	63000000	82000000	48000000	6.499	162.749	22
H9L0A2	Uncharacterized protein OS=Gallus gallus GN=OASL PE=4 SV=2	44.7471	20	76	20	1	514	58.387	7.74	High	High	High	280000000	19000000	27000000	8.284	162.722	20
F1NJ10	Uncharacterized protein OS=Gallus gallus GN=SLC25A5 PE=3 SV=2	49.8433	16	76	4	1	319	34.98	9.96	High	High	High	55000000	60000000	37000000	8.006	162.377	16
F1NBW2	V-type proton ATPase catalytic subunit A OS=Gallus gallus GN=ATP6V1A PE=3 SV=1	57.2123	30	80	30	1	617	68.33	5.67	High	High	High	95000000	69000000	65000000	7.414	162.261	30
F1NP63	Uncharacterized protein OS=Gallus gallus GN=KPNB1 PE=4 SV=2	31.565	18	62	18	1	754	83.911	4.73	High	High	High	120000000	110000000	68000000	3.642	161.892	18
Q05744	Cathepsin D OS=Gallus gallus GN=CTSD PE=1 SV=1	46.7337	13	65	13	1	398	43.27	6.32	High	High	High	340000000	220000000	410000000	7.913	161.797	13
Q05705	Beta-tropomyosin OS=Gallus gallus GN=BRT-2 PE=2 SV=1	51.6129	18	75	8	1	248	28.655	4.68	High	High	High	82000000	180000000	570000000	10.159	160.511	18
F1NLL9	Uncharacterized protein OS=Gallus gallus GN=INPP5D PE=4 SV=2	32.7018	33	90	32	1	1214	136.972	7.69	High	High	High	41000000	34000000	26000000	1.87	160.375	33
P16039	Nucleophosmin OS=Gallus gallus GN=NPM1 PE=2 SV=1	33.3333	9	57	1	1	294	32.612	4.78	High	High	Not Found	17000000	18000000		4.623	160.027	9
E1BWS3	Uncharacterized protein OS=Gallus gallus GN=FAM49B PE=4 SV=2	55.2469	14	65	12	1	324	36.826	6.46	High	High	High	100000000	140000000	66000000	5.062	159.921	14
E1BXC2	S-formylglutathione hydrolase OS=Gallus gallus GN=ESD PE=3 SV=2	58.3587	16	66	16	1	329	36.873	7.64	High	High	High	120000000	140000000	92000000	10.22	159.725	16
P84172	Elongation factor Tu, mitochondrial (Fragment) OS=Gallus gallus GN=TUFM PE=1 SV=1	63.9205	16	60	16	1	352	38.226	8.76	High	High	High	120000000	92000000	130000000	7.254	158.411	16
F1NLT8	Uncharacterized protein OS=Gallus gallus GN=ARHGDIB PE=4 SV=1	67.9803	10	57	9	1	203	23.172	5.2	High	High	High	140000000	210000000	200000000	7.577	158.386	10
F1NTQ2	Beta-hexosaminidase OS=Gallus gallus GN=HEXB PE=3 SV=2	35.2313	15	59	13	1	562	63.37	6.49	High	High	High	47000000	100000000	70000000	4.179	158.162	15
F1NG74	Gamma-enolase OS=Gallus gallus GN=ENO2 PE=3 SV=1	13.3641	6	64	5	0	434	47.295	4.94	High	High	High	630000000	530000000	600000000	1.154	158.122	6
F1P2A6	Adenosine deaminase OS=Gallus gallus GN=ADA PE=3 SV=2	77.8711	22	67	22	1	357	40.654	6.1	High	High	High	69000000	53000000	91000000	13.925	157.892	22
Q90ZN3	Laminin gamma 1 (Fragment) OS=Gallus gallus PE=2 SV=1	29.5929	21	71	1	1	1007	110.927	5.16	Not Found	High	High		6800000	8600000	2.234	157.791	21
Q5ZMH1	Septin-2 OS=Gallus gallus GN=SEPT2 PE=2 SV=1	57.5931	14	67	8	1	349	40.2	6.55	High	High	High	28000000	60000000	53000000	7.962	157.074	14
P47826	60S acidic ribosomal protein P0 OS=Gallus gallus GN=RPLP0 PE=2 SV=1	63.6076	16	72	16	1	316	34.264	5.99	High	High	High	290000000	270000000	170000000	6.848	156.608	16
F1NV49	ATP-dependent RNA helicase DDX1 OS=Gallus gallus GN=DDX1 PE=4 SV=2	49.0463	28	66	28	1	734	81.839	7.27	High	High	High	34000000	40000000	42000000	3.796	156.211	28
Q5ZHR4	Uncharacterized protein OS=Gallus gallus GN=GARS PE=2 SV=1	42.7737	22	61	22	1	685	77.531	6.51	High	High	High	220000000	47000000	190000000	2.318	155.4	22
F1NK75	Uncharacterized protein OS=Gallus gallus PE=3 SV=2	42.6056	17	74	5	1	284	32.766	4.73	High	High	High	40000000	110000000	220000000	7.185	154.846	17
F1NVF0	Uncharacterized protein OS=Gallus gallus GN=VPS35 PE=4 SV=1	32.2864	22	64	22	1	796	91.683	5.58	High	High	High	85000000	57000000	35000000	2.907	154.005	22
F1NNS8	Uncharacterized protein OS=Gallus gallus GN=PRDX4 PE=4 SV=1	55.9028	13	59	12	1	288	32.137	8.4	High	High	High	46000000	340000000	68000000	6.848	152.953	13
Q5ZKJ2	Uncharacterized protein OS=Gallus gallus GN=YWHAH PE=2 SV=1	52.2267	12	85	8	1	247	28.324	4.89	High	High	High	47000000	66000000	52000000	5.813	152.754	12
F1NNV0	Calcium-transporting ATPase OS=Gallus gallus GN=ATP2A3 PE=3 SV=2	26.9674	24	64	12	1	1042	115.328	6.01	High	High	High	71000000	63000000	32000000	1.745	152.35	24
R4GJZ8	Uncharacterized protein OS=Gallus gallus GN=LOC101748085 PE=4 SV=1	54.3046	17	67	15	1	302	34.07	5.64	High	High	High	110000000	72000000	89000000	11.589	151.884	17
E1BW56	Uncharacterized protein OS=Gallus gallus GN=CYFIP1 PE=4 SV=1	28.1499	30	76	16	1	1254	145.443	6.87	High	High	High	30000000	19000000	8100000	1.976	151.846	30
F1N8N7	Integrin beta OS=Gallus gallus GN=ITGB1 PE=3 SV=1	32.7522	22	79	22	1	803	88.56	5.25	High	High	High	83000000	85000000	79000000	3.329	151.053	22
P67966	Cysteine and glycine-rich protein 1 OS=Gallus gallus GN=CSRP1 PE=1 SV=2	56.25	9	43	9	1	192	20.372	8.57	High	High	High	95000000	160000000	320000000	7.483	150.802	9
F1NHI3	Uncharacterized protein OS=Gallus gallus GN=DHX15 PE=4 SV=2	38.3202	23	70	21	1	762	87.62	7.33	High	High	High	120000000	84000000	42000000	3.806	150.348	23
P47836	40S ribosomal protein S4 OS=Gallus gallus GN=RPS4 PE=2 SV=2	51.711	15	75	14	1	263	29.576	10.15	High	High	High	170000000	100000000	120000000	6.943	149.378	15
P19966	Transgelin OS=Gallus gallus GN=TAGLN PE=1 SV=3	72	13	58	12	1	200	22.3	8.81	High	High	High	180000000	210000000	640000000	12.594	148.415	13
F6UGI5	Uncharacterized protein OS=Gallus gallus GN=RAB1A PE=4 SV=1	73.6585	14	70	9	1	205	22.693	6.21	High	High	High	310000000	210000000	160000000	9	148.198	14
E1BR45	Uncharacterized protein OS=Gallus gallus GN=TLN2 PE=4 SV=2	11.9591	28	78	10	1	2542	271.591	5.55	High	High	High	6500000	12000000	9100000	0.514	147.278	28
F1N8J0	Uncharacterized protein OS=Gallus gallus GN=ACAA2 PE=3 SV=1	53.1486	16	65	16	1	397	41.628	7.88	High	High	High	57000000	95000000	100000000	7.185	147.134	16
F1P555	Uncharacterized protein OS=Gallus gallus GN=SFPQ PE=4 SV=2	34.6213	20	67	19	1	647	69.529	9.47	High	High	High	110000000	130000000	120000000	3.85	146.608	20
F6QGI8	Uncharacterized protein OS=Gallus gallus GN=FBP1 PE=3 SV=1	46.1722	18	52	18	1	418	44.604	8.5	High	High	High	30000000	76000000	86000000	5.422	146.088	18
H9KZC8	Uncharacterized protein OS=Gallus gallus GN=PA2G4 PE=4 SV=2	59.7059	17	75	17	1	340	38.116	8.05	High	High	High	140000000	140000000	140000000	11.217	145.431	17
P19352	Tropomyosin beta chain OS=Gallus gallus GN=TPM2 PE=1 SV=1	41.5493	16	74	3	1	284	32.757	4.72	High	High	High	48000000	66000000	240000000	6.406	145.019	16
E1C0F3	Uncharacterized protein OS=Gallus gallus GN=RAB7A PE=4 SV=1	78.2609	15	61	15	1	207	23.533	6.7	High	High	High	150000000	130000000	120000000	10.45	144.664	15
Q5ZHU4	Uncharacterized protein OS=Gallus gallus GN=PFKP PE=2 SV=1	39.469	18	57	15	1	565	61.158	6.67	High	High	High	92000000	47000000	36000000	4.52	144.605	18
Q8UUQ6	Clathrin heavy-chain (Fragment) OS=Gallus gallus GN=chc PE=4 SV=1	36.2667	11	50	1	0	375	42.96	5.02	Not Found	High	High		7800000	4100000	3.217	144.541	11
P31696	Agrin OS=Gallus gallus GN=AGRN PE=1 SV=3	20.8554	33	77	1	1	2081	224.832	6.68	Not Found	High	Not Found		3200000		0.957	143.623	33
Q5F3W6	14-3-3 protein gamma OS=Gallus gallus GN=YWHAG PE=1 SV=1	44.9393	9	77	4	1	247	28.213	4.93	High	High	High	50000000	38000000	68000000	3.084	143.617	9
F1NZ25	Eukaryotic translation initiation factor 3 subunit B OS=Gallus gallus GN=EIF3B PE=3 SV=2	33.6927	22	66	22	1	742	85.588	5.11	High	High	High	58000000	50000000	37000000	3.556	142.583	22
F1P582	Uncharacterized protein OS=Gallus gallus GN=UQCRC2 PE=1 SV=1	52.954	18	59	18	1	457	48.549	8.94	High	High	High	89000000	89000000	160000000	6.743	142.226	18
F1P3U1	MICOS complex subunit MIC60 OS=Gallus gallus GN=IMMT PE=3 SV=1	40.3657	22	64	22	1	711	79.175	6.01	High	High	High	47000000	42000000	32000000	2.311	141.084	22
F1P5K6	Poly [ADP-ribose] polymerase OS=Gallus gallus GN=PARP1 PE=4 SV=2	35.7451	28	73	28	1	926	103.705	8.68	High	High	High	36000000	50000000	32000000	2.609	141.043	28
F1NX22	Collagen alpha-1(XII) chain OS=Gallus gallus GN=COL12A1 PE=4 SV=2	14.1071	33	72	31	1	3119	339.594	5.41	High	High	High	35000000	18000000	34000000	0.607	140.773	33
F1P180	Aspartate aminotransferase OS=Gallus gallus GN=GOT2 PE=3 SV=2	52.0095	20	64	20	1	423	47.304	9.33	High	High	High	150000000	140000000	150000000	4.012	140.504	20
F1NH21	Hsc70-interacting protein OS=Gallus gallus GN=ST13 PE=4 SV=1	31.0249	11	55	11	1	361	40.163	5.14	High	High	High	150000000	140000000	160000000	16.013	139.799	11
F1NII7	Uncharacterized protein OS=Gallus gallus GN=FBN1 PE=4 SV=2	15.7876	34	72	32	1	2768	301.142	4.87	High	High	High	22000000	25000000	57000000	0.752	139.757	34
Q6J613	Invariant chain isoform p41 OS=Gallus gallus GN=Ii PE=2 SV=1	48.951	12	57	12	1	286	31.732	8.31	High	High	High	110000000	79000000	74000000	5.952	138.98	12
Q805F9	DNA damage-binding protein 1 OS=Gallus gallus GN=DDB1 PE=1 SV=1	31.6667	30	71	30	1	1140	126.874	5.26	High	High	High	47000000	56000000	47000000	2.609	138.729	30
F1NYI3	tRNA-splicing ligase RtcB homolog OS=Gallus gallus GN=C22ORF28 PE=3 SV=2	52.6733	21	59	21	1	505	55.207	7.24	High	High	High	34000000	36000000	43000000	6.356	138.476	21
Q5ZLG6	Annexin OS=Gallus gallus GN=RCJMB04_6f1 PE=2 SV=1	51.0086	19	60	19	1	347	38.613	8.1	High	High	High	52000000	65000000	49000000	7.318	138.292	19
F1NMH8	Tyrosine-protein kinase OS=Gallus gallus GN=CSK PE=3 SV=2	44.2966	19	64	18	1	526	59.257	7.88	High	High	High	63000000	86000000	60000000	3.437	138.214	19
Q6EE30	Eukaryotic translation elongation factor 1 OS=Gallus gallus PE=2 SV=1	29.3578	12	64	12	1	436	49.81	6.55	High	High	High	170000000	160000000	67000000	3.642	138.175	12
E1C6C1	Uncharacterized protein OS=Gallus gallus GN=PEBP1 PE=4 SV=1	70.0535	9	57	9	1	187	20.944	7.44	High	High	High	210000000	300000000	370000000	14.199	138.009	9
F1NTV6	Uncharacterized protein OS=Gallus gallus GN=UGGT1 PE=4 SV=2	30.6632	35	83	35	1	1523	173.455	5.5	High	High	High	41000000	33000000	21000000	1.644	137.301	35
F1NY09	Uncharacterized protein OS=Gallus gallus GN=C1H11ORF54 PE=4 SV=2	62.3418	12	54	12	1	316	34.658	6.61	High	High	High	88000000	80000000	89000000	9	137.272	12
Q5ZJ70	Uncharacterized protein OS=Gallus gallus GN=PDCD6IP PE=2 SV=1	36.3946	28	71	27	1	882	97.255	6.4	High	High	High	32000000	34000000	23000000	2.75	136.681	28
Q07460	Eukaryotic translation initiation factor 5A-2 OS=Gallus gallus GN=EIF5A2 PE=1 SV=3	69.9346	8	45	4	1	153	16.709	5.58	High	High	High	27000000	45000000	59000000	41.17	134.859	8
F1NFP5	Arginine--tRNA ligase, cytoplasmic OS=Gallus gallus GN=RARS PE=3 SV=2	40.2421	21	57	2	1	661	75.424	6.98	High	Not Found	High	17000000		8300000	2.427	134.821	21
F1NZM1	Eukaryotic translation initiation factor 3 subunit E OS=Gallus gallus GN=EIF3E PE=3 SV=1	51.9101	20	65	20	1	445	52.115	6.04	High	High	High	62000000	52000000	28000000	4.233	134.816	20
P62801	Histone H4 OS=Gallus gallus GN=H4-I PE=1 SV=2	52.4272	7	57	7	1	103	11.36	11.36	High	High	High	800000000	780000000	1100000000	99	134.804	7
E1BS15	Uncharacterized protein OS=Gallus gallus GN=ACSF2 PE=4 SV=2	49.4364	23	74	22	1	621	68.726	8.7	High	High	High	73000000	67000000	49000000	4.179	134.718	23
F1NZJ2	Uncharacterized protein OS=Gallus gallus GN=HK1 PE=3 SV=2	33.4787	24	69	21	1	917	102.693	6.74	High	High	High	45000000	45000000	28000000	1.976	134.507	24
A0A140T8I2	Uncharacterized protein OS=Gallus gallus GN=NUDT16L1 PE=4 SV=1	46.875	13	50	13	1	320	33.807	6.13	High	High	High	170000000	150000000	110000000	10.45	134.308	13
F1NB92	Uncharacterized protein OS=Gallus gallus GN=ERAP1 PE=4 SV=2	39.574	28	67	28	1	892	102.387	6.11	High	High	High	45000000	41000000	26000000	2.29	133.982	28
E1C4M0	Uncharacterized protein OS=Gallus gallus GN=RPS2 PE=3 SV=1	52.4476	14	60	14	1	286	30.654	10.24	High	High	High	150000000	140000000	130000000	4.926	133.965	14
F1P331	Uncharacterized protein OS=Gallus gallus GN=AKR7A2 PE=4 SV=1	55.5858	15	49	15	1	367	40.933	8.47	High	High	High	110000000	59000000	52000000	6.197	133.759	15
Q71SF8	Collapsin response mediator protein-4B OS=Gallus gallus GN=CRMP4B PE=2 SV=1	49.1228	20	55	16	1	570	62.029	6.73	High	High	High	34000000	42000000	53000000	4.08	133.757	20
E1BQC5	Poly [ADP-ribose] polymerase OS=Gallus gallus GN=PARP14 PE=4 SV=2	26.8103	33	71	33	1	1671	187.219	6.55	High	High	High	42000000	20000000	13000000	1.683	132.893	33
Q5ZM11	Arginine--tRNA ligase, cytoplasmic OS=Gallus gallus GN=RARS PE=2 SV=1	38.7292	20	56	1	1	661	75.37	7.11	Not Found	High	Not Found		19000000		2.248	132.718	20
F1NJ23	Laminin subunit beta-1 OS=Gallus gallus GN=LAMB1 PE=4 SV=2	24.9349	27	60	25	1	1536	168.401	4.89	High	High	High	20000000	31000000	360000000	0.98	132.554	27
P24367	Peptidyl-prolyl cis-trans isomerase B OS=Gallus gallus GN=PPIB PE=2 SV=1	54.5894	11	75	3	1	207	22.399	9.39	High	High	High	270000000	230000000	240000000	10.659	132.478	11
E1C2A1	Uncharacterized protein OS=Gallus gallus GN=ANP32A PE=4 SV=2	32.0285	13	63	10	1	281	32.151	4.07	High	High	High	150000000	200000000	180000000	20.544	132.386	13
E1C0J4	Uncharacterized protein OS=Gallus gallus GN=UPF1 PE=4 SV=2	23.4978	21	54	20	1	1115	123.146	7.25	High	High	High	42000000	53000000	14000000	1.404	131.989	21
P84173	Prohibitin OS=Gallus gallus GN=PHB PE=1 SV=1	76.1029	15	53	15	1	272	29.878	5.76	High	High	High	80000000	64000000	61000000	9	131.504	15
P34065	Proteasome subunit beta type-5 (Fragment) OS=Gallus gallus GN=PSMB5 PE=2 SV=2	63.2812	13	54	13	1	256	27.028	8.68	High	High	High	98000000	75000000	57000000	16.783	131.501	13
P20136	Glutathione S-transferase 2 OS=Gallus gallus GN=GSTM2 PE=1 SV=4	72.2727	15	58	15	1	220	25.876	7.33	High	High	High	260000000	370000000	240000000	14.399	131.461	15
B6RCM7	MHC class II antigen alpha OS=Gallus gallus PE=2 SV=1	31.7647	7	55	7	1	255	27.856	5.41	High	High	High	450000000	310000000	340000000	7.377	130.659	7
E1BT93	Uncharacterized protein OS=Gallus gallus GN=ALDH2 PE=3 SV=2	48.381	20	62	20	1	525	57.339	7.97	High	High	High	42000000	71000000	57000000	3.87	130.561	20
H9L385	Hemopexin OS=Gallus gallus GN=HPX PE=4 SV=2	53.4314	14	58	6	1	408	45.405	5.34	High	High	High	85000000	23000000	20000000	7.913	130.54	14
E1C9I0	Unconventional myosin-Ig OS=Gallus gallus GN=MYO1G PE=3 SV=2	33.1678	26	63	21	1	1007	114.952	8.78	High	High	High	41000000	34000000	19000000	2.103	130.488	26
Q5F3T2	Uncharacterized protein OS=Gallus gallus GN=SEPT9 PE=2 SV=1	36.9863	16	52	15	1	584	65.483	8.29	High	High	High	100000000	140000000	110000000	1.985	130.475	16
R4GGE2	Uncharacterized protein OS=Gallus gallus GN=CAPG PE=4 SV=1	21.0762	9	41	9	1	669	72.431	7.99	High	High	High	110000000	63000000	54000000	1.626	129.901	9
F1NUE0	Uncharacterized protein OS=Gallus gallus GN=SRI PE=4 SV=1	50	9	53	1	1	198	21.835	5.6	High	High	High	77000000	30000000	72000000	7.254	129.516	9
F1NHK3	Osteoclast-stimulating factor 1 OS=Gallus gallus GN=OSTF1 PE=4 SV=2	60.2804	10	48	10	1	214	23.603	5.49	High	High	High	120000000	110000000	150000000	7.377	128.782	10
F1NFE0	Collagen alpha-1(VI) chain OS=Gallus gallus GN=COL6A1 PE=4 SV=2	31.5996	24	62	24	1	1019	107.901	5.9	High	High	High	26000000	26000000	110000000	2.415	128.769	24
P87362	Bleomycin hydrolase OS=Gallus gallus GN=BLMH PE=1 SV=1	65.2747	20	57	20	1	455	52.656	5.9	High	High	High	73000000	58000000	37000000	6.667	128.092	20
Q5ZI54	Uncharacterized protein OS=Gallus gallus GN=SF3B3 PE=2 SV=1	48.7078	19	57	5	1	503	56.365	5.63	High	High	High	21000000	27000000	9600000	3.532	127.471	19
Q5ZM28	Uncharacterized protein OS=Gallus gallus GN=RCJMB04_3f15 PE=2 SV=1	50	9	52	1	1	198	21.865	5.6	High	High	High	90000000	110000000	74000000	7.254	127.429	9
F1N9F8	Alcohol dehydrogenase [NADP(+)] OS=Gallus gallus GN=AKR1A1 PE=4 SV=1	70.948	19	64	18	1	327	37.069	7.8	High	High	High	84000000	66000000	110000000	9	126.938	19
Q5ZM91	cAMP-dependent protein kinase type I-alpha regulatory subunit OS=Gallus gallus GN=PRKAR1A PE=2 SV=1	46.3351	18	61	11	1	382	43.323	5.35	High	High	High	120000000	94000000	110000000	11.589	126.639	18
F1NPG2	Isocitrate dehydrogenase [NADP] OS=Gallus gallus GN=IDH1 PE=3 SV=1	44.7368	18	67	16	1	418	46.942	8.12	High	High	High	60000000	48000000	40000000	4.52	126.513	18
E1C8W4	Uncharacterized protein OS=Gallus gallus GN=USP5 PE=3 SV=2	35.0467	22	62	22	1	856	95.73	5.11	High	High	High	51000000	47000000	51000000	2.728	126.403	22
Q5ZLL2	Coronin OS=Gallus gallus GN=RCJMB04_5k5 PE=2 SV=1	38.2449	22	66	22	1	923	100.105	5.76	High	High	High	38000000	48000000	35000000	2.899	126.171	22
E1BSN7	Alpha-1,4 glucan phosphorylase OS=Gallus gallus GN=PYGB PE=3 SV=2	30.605	23	64	15	1	843	96.698	6.44	High	High	High	27000000	26000000	6200000	2.039	126.062	23
F1P010	Actin-related protein 2/3 complex subunit 4 OS=Gallus gallus GN=ARPC4 PE=3 SV=2	47.619	7	43	7	1	168	19.69	8.43	High	High	High	420000000	420000000	310000000	7.377	125.966	7
F1NMN7	Uncharacterized protein OS=Gallus gallus GN=ALDH9A1 PE=3 SV=2	36.7505	17	57	17	1	517	57.055	9.13	High	High	High	120000000	96000000	61000000	4.012	125.889	17
Q5ZJQ5	Uncharacterized protein OS=Gallus gallus GN=RCJMB04_16g5 PE=2 SV=1	48.5089	22	61	22	1	503	57.168	6.49	High	High	High	65000000	56000000	36000000	3.948	125.731	22
B5BSA7	Antigen processing associated transporter 2 OS=Gallus gallus GN=TAP2 PE=2 SV=1	44.6505	22	58	4	1	701	75.905	7.34	High	High	Not Found	31000000	2100000		3.924	124.817	22
E1C0Q5	Uncharacterized protein OS=Gallus gallus GN=ACAT1 PE=3 SV=2	49.8812	15	49	15	1	421	44.062	9.04	High	High	High	65000000	79000000	120000000	3.786	124.796	15
F1P4H4	Uncharacterized protein OS=Gallus gallus GN=TXNDC5 PE=3 SV=1	40.5797	15	73	15	1	414	46.393	6.02	High	High	High	84000000	76000000	100000000	3.299	124.701	15
F1NYM4	Uncharacterized protein OS=Gallus gallus GN=LOC426599 PE=4 SV=2	51.8987	16	57	9	1	474	53.153	6.35	High	High	High	37000000	31000000	27000000	3.417	124.649	16
E1C8Z0	Dolichyl-diphosphooligosaccharide--protein glycosyltransferase subunit 2 OS=Gallus gallus GN=RPN2 PE=4 SV=2	33.9144	13	47	13	1	631	68.811	6.32	High	High	High	82000000	60000000	36000000	3.262	124.441	13
F1NIN2	Carboxypeptidase OS=Gallus gallus GN=CTSA PE=3 SV=1	27.1762	9	44	9	1	471	53.148	6.52	High	High	High	110000000	86000000	75000000	3.329	124.404	9
Q8UVD9	Far upstream element-binding protein 2 OS=Gallus gallus GN=KHSRP PE=1 SV=1	28.9987	19	59	17	1	769	80.594	6.9	High	High	High	86000000	98000000	110000000	1.683	123.519	19
Q6DV79	Signal transducer and activator of transcription 3 OS=Gallus gallus GN=STAT3 PE=1 SV=2	39.4293	22	57	20	1	771	88.114	6.3	High	High	High	36000000	27000000	15000000	2.754	123.16	22
Q5ZK81	S-(hydroxymethyl)glutathione dehydrogenase OS=Gallus gallus GN=RCJMB04_12i19 PE=2 SV=1	42.5134	13	54	13	1	374	39.565	7.83	High	High	High	85000000	93000000	70000000	9	122.997	13
P35062	Histone H2A-III OS=Gallus gallus PE=1 SV=2	35.6589	4	51	2	1	129	13.958	10.9	High	High	High	3200000000	2700000000	1200000000	13.678	122.953	4
F1N8Z4	RuvB-like helicase OS=Gallus gallus GN=RUVBL1 PE=3 SV=1	42.1053	14	44	14	1	456	50.148	6.42	High	High	High	87000000	85000000	87000000	4.484	122.735	14
R9PXP8	Uncharacterized protein OS=Gallus gallus GN=PAICS PE=3 SV=1	54.8387	20	55	20	1	434	48.134	8.22	High	High	High	56000000	40000000	33000000	6.11	122.695	20
E1C7A7	Uncharacterized protein OS=Gallus gallus GN=VTN PE=4 SV=2	34.4371	10	51	10	1	453	51.618	5.35	High	High	High	87000000	43000000	77000000	2.631	122.373	10
P84175	40S ribosomal protein S12 OS=Gallus gallus GN=RPS12 PE=1 SV=2	53.7879	7	45	7	1	132	14.535	7.21	High	High	High	230000000	220000000	270000000	25.827	122.057	7
F1NGP9	Uncharacterized protein OS=Gallus gallus GN=HSPE1 PE=3 SV=2	63.964	9	60	9	1	111	12.13	8.43	High	High	High	450000000	340000000	480000000	24.119	121.949	9
Q9I9K4	Nidogen 1 (Fragment) OS=Gallus gallus PE=2 SV=1	53.3755	21	57	1	1	474	52.077	6.92	High	Not Found	Not Found	35000000			7.377	121.896	21
P00504	Aspartate aminotransferase, cytoplasmic OS=Gallus gallus GN=GOT1 PE=1 SV=3	59.7087	22	62	22	1	412	45.906	8.12	High	High	High	64000000	64000000	54000000	5.31	121.537	22
Q5ZMJ6	Uncharacterized protein OS=Gallus gallus GN=SLC25A4 PE=2 SV=1	49.6644	14	64	4	1	298	32.947	9.73	High	High	High	42000000	22000000	17000000	6.305	121.292	14
Q5ZHU2	Uncharacterized protein OS=Gallus gallus GN=RCJMB04_33e1 PE=2 SV=1	51.3957	25	71	25	1	609	67.9	7.01	High	High	High	57000000	69000000	35000000	3.479	121.187	25
H9L011	Uncharacterized protein OS=Gallus gallus GN=LOC426023 PE=4 SV=2	31.5789	12	53	12	1	456	47.538	7.85	High	High	High	360000000	350000000	240000000	4.456	121.1	12
F1NZ24	Uncharacterized protein OS=Gallus gallus GN=SLC25A3 PE=3 SV=2	44.6927	14	54	14	1	358	39.995	9.32	High	High	High	220000000	210000000	110000000	5.579	120.981	14
E1BXS2	Guanine nucleotide-binding protein G(i) subunit alpha-1 OS=Gallus gallus GN=GNAI1 PE=4 SV=2	44.6328	13	57	5	1	354	40.38	5.97	High	High	High	16000000	22000000	12000000	5.952	120.039	13
R4GJ63	Myotrophin OS=Gallus gallus GN=MTPN PE=4 SV=1	53.3784	6	41	6	1	148	16.057	5.3	High	High	High	150000000	130000000	190000000	20.544	119.919	6
E1BYQ6	Uncharacterized protein OS=Gallus gallus GN=TPR PE=4 SV=2	15.0281	30	59	30	1	2136	243.447	5.22	High	High	High	35000000	340000000	42000000	0.699	119.755	30
P79781	Ubiquitin-40S ribosomal protein S27a OS=Gallus gallus GN=RPS27A PE=2 SV=3	54.4872	8	62	4	1	156	17.968	9.64	High	High	High	610000000	540000000	870000000	9	119.257	8
F1NSA8	Uncharacterized protein OS=Gallus gallus GN=RAP1A PE=1 SV=1	71.2766	10	51	4	1	188	21.357	7.59	High	High	High	95000000	80000000	59000000	18.953	119.184	10
Q09121	Eukaryotic translation initiation factor 5A-1 OS=Gallus gallus GN=EIF5A1 PE=1 SV=3	56.25	8	44	4	1	144	15.879	5.55	High	High	High	160000000	120000000	180000000	30.623	119.15	8
E1BR42	Uncharacterized protein OS=Gallus gallus GN=DOCK2 PE=4 SV=2	22.9973	38	83	36	1	1835	212.798	7.36	High	High	High	36000000	28000000	13000000	1.365	118.753	38
F1NYA9	Uncharacterized protein OS=Gallus gallus GN=EEF1B2 PE=3 SV=1	70.5357	13	56	11	1	224	24.702	4.78	High	High	High	180000000	160000000	240000000	10.45	118.395	13
F1P0Y6	Malic enzyme OS=Gallus gallus GN=ME1 PE=3 SV=2	45.2308	20	55	20	1	650	72.073	8.03	High	High	High	41000000	46000000	32000000	2.162	118.344	20
P10184	Ovoinhibitor OS=Gallus gallus GN=OIH PE=1 SV=2	41.9492	14	47	4	1	472	51.885	6.58	High	High	High	69000000	44000000	99000000	7.962	117.956	14
F1NSC1	Uncharacterized protein OS=Gallus gallus GN=ATP5F1 PE=4 SV=2	43.9216	13	57	13	1	255	28.584	9.19	High	High	High	110000000	110000000	78000000	9	117.888	13
Q5F478	Serine/threonine-protein phosphatase 6 regulatory ankyrin repeat subunit B OS=Gallus gallus GN=ANKRD44 PE=2 SV=1	26.9697	19	48	19	1	990	107.33	6.35	High	High	High	24000000	20000000	19000000	1.754	117.848	19
P35458	Dynactin subunit 1 OS=Gallus gallus GN=DCTN1 PE=1 SV=2	21.9771	22	56	22	1	1224	135.479	6.54	High	High	High	24000000	21000000	18000000	1.2	117.241	22
E1BR10	Uncharacterized protein OS=Gallus gallus GN=PRDX3 PE=4 SV=1	52.1401	9	48	9	1	257	27.962	8.54	High	High	High	130000000	120000000	120000000	4.275	116.906	9
E1C2C3	Uncharacterized protein OS=Gallus gallus GN=SF3B1 PE=4 SV=1	23.136	22	61	22	1	1301	145.634	7.09	High	High	High	48000000	40000000	19000000	1.154	116.317	22
Q5ZMN1	Uncharacterized protein OS=Gallus gallus GN=G3BP1 PE=2 SV=1	40.0424	12	49	12	1	472	52.409	5.21	High	High	High	95000000	65000000	76000000	3.786	115.898	12
F1NW38	Uncharacterized protein OS=Gallus gallus GN=COL18A1 PE=4 SV=2	16.2202	18	64	18	1	1344	137.321	5.73	High	High	High	51000000	110000000	93000000	1.108	115.858	18
Q5ZMM4	Catalase OS=Gallus gallus GN=RCJMB04_1j22 PE=2 SV=1	43.7736	19	60	19	1	530	59.994	8.05	High	High	High	28000000	51000000	56000000	3.748	115.745	19
O42134	Calpain small subunit (Fragment) OS=Gallus gallus PE=2 SV=1	60.2804	10	58	10	1	214	23.9	5.2	High	High	High	150000000	160000000	100000000	7.483	115.316	10
E1BUS3	Uncharacterized protein OS=Gallus gallus GN=DNAJC13 PE=4 SV=1	17.7807	32	61	32	1	2244	254.849	6.77	High	High	High	29000000	13000000	6200000	0.868	115.212	32
Q5ZM32	Dihydrolipoyl dehydrogenase OS=Gallus gallus GN=DLD PE=2 SV=1	34.252	14	51	14	1	508	53.941	7.99	High	High	High	44000000	54000000	51000000	3.175	115.187	14
F1NV93	Peptidyl-prolyl cis-trans isomerase OS=Gallus gallus GN=PPIB PE=3 SV=2	63.2653	9	60	1	1	147	16.234	9.11	High	High	High	160000000	100000000	180000000	17.738	114.971	9
F1NC02	Proteasome subunit alpha type OS=Gallus gallus GN=PSMA4 PE=3 SV=2	50.9579	10	42	10	1	261	29.479	7.33	High	High	High	89000000	81000000	91000000	6.356	114.841	10
Q5ZK08	Uncharacterized protein OS=Gallus gallus GN=RCJMB04_13p14 PE=2 SV=1	34.1682	16	55	16	1	559	64.058	6.11	High	High	High	51000000	50000000	36000000	2.511	114.561	16
Q5F337	Uncharacterized protein OS=Gallus gallus GN=RAC2 PE=2 SV=1	47.3958	10	59	6	1	192	21.404	7.91	High	High	High	400000000	420000000	310000000	15.681	114.465	10
F1NT28	Uncharacterized protein OS=Gallus gallus GN=PPA1 PE=4 SV=1	56.5359	13	49	12	1	306	34.003	5.96	High	High	High	63000000	71000000	87000000	4.179	114.462	13
Q5ZJA7	Uncharacterized protein OS=Gallus gallus GN=OGDH PE=2 SV=1	26.4764	21	60	21	1	1016	115.108	7.02	High	High	High	34000000	32000000	22000000	1.716	114.19	21
R4GLW9	Uncharacterized protein OS=Gallus gallus GN=NUMA1 PE=4 SV=1	18.0757	34	61	33	1	2141	241.195	6.11	High	High	High	22000000	19000000	260000000	0.721	114.126	34
F1NE09	Uncharacterized protein OS=Gallus gallus GN=CYFIP2 PE=4 SV=2	20.0319	22	61	8	1	1253	145.607	7.05	High	High	High	18000000	20000000	6400000	1.219	114.011	22
F6R1X6	Uncharacterized protein OS=Gallus gallus GN=SSB PE=4 SV=1	42.5743	17	60	17	1	404	46.288	8.22	High	High	High	95000000	96000000	90000000	4.298	113.879	17
H9L047	Acidic leucine-rich nuclear phosphoprotein 32 family member E OS=Gallus gallus GN=ANP32E PE=4 SV=2	42.5781	9	38	9	1	256	28.895	3.88	High	High	High	69000000	94000000	110000000	11.115	113.808	9
F1NPF0	Eukaryotic translation initiation factor 2 subunit 3 OS=Gallus gallus GN=EIF2S3 PE=4 SV=1	44.0678	17	53	17	1	472	51.071	8.27	High	High	High	62000000	56000000	42000000	6.499	113.804	17
R4GL52	Uncharacterized protein OS=Gallus gallus GN=MPEG1 PE=4 SV=1	37.6389	21	64	21	1	720	78.639	6.9	High	High	High	100000000	55000000	52000000	4.135	113.624	21
F1P064	Uncharacterized protein OS=Gallus gallus GN=IPO5 PE=4 SV=2	33.6036	27	51	26	1	1110	125.117	4.97	High	High	High	38000000	26000000	14000000	1.936	112.353	27
B5BST6	Transporter associated with antigen processing 2 OS=Gallus gallus GN=TAP2 PE=4 SV=1	39.6576	20	52	4	0	701	75.854	7.18	High	High	Not Found	31000000	2100000		3.453	112.139	20
F1NS91	Uncharacterized protein OS=Gallus gallus GN=RPL9 PE=4 SV=2	59.375	9	42	9	1	192	21.822	10.08	High	High	High	88000000	95000000	77000000	22.101	111.915	9
Q90846	G protein OS=Gallus gallus GN=Galpa i3-o PE=2 SV=1	46.3277	13	54	5	1	354	40.374	5.68	High	High	High	25000000	35000000	26000000	5.31	111.414	13
A0A547	Glycinamide ribonucleotide synthetase-aminoimidazole ribonucleotide synthetase-glycinamide ribonucleotide transformylase OS=Gallus gallus GN=GART PE=3 SV=1	24.4267	20	54	1	1	1003	106.462	7.58	High	Not Found	Not Found	8300000			1.231	111.245	20
B5BSS2	Transporter associated with antigen processing 2 OS=Gallus gallus GN=TAP2 PE=4 SV=1	35.5207	18	49	1	0	701	75.86	7.01	High	Not Found	Not Found	53000000			2.793	111.236	18
Q5ZIT7	Uncharacterized protein OS=Gallus gallus GN=PSMC3 PE=2 SV=1	44.3128	14	57	14	1	422	47.168	5.22	High	High	High	52000000	48000000	62000000	4.38	111.233	14
F5CSS5	Transporter associated with antigen presentation 1 (Fragment) OS=Gallus gallus GN=TAP1 PE=2 SV=1	39.0411	18	47	18	1	584	62.957	8.1	High	High	High	89000000	40000000	40000000	2.44	111.026	18
A0A0A0MQ61	Uncharacterized protein OS=Gallus gallus GN=LOC100859645 PE=3 SV=1	54.7511	11	56	4	1	221	25.206	8.22	High	High	High	14000000	22000000	24000000	7.577	110.846	11
P12957	Caldesmon OS=Gallus gallus GN=CALD1 PE=1 SV=2	23.8651	19	50	19	1	771	88.694	5.55	High	High	High	77000000	130000000	190000000	2.252	110.661	19
E1C6T8	Eukaryotic translation initiation factor 3 subunit I OS=Gallus gallus GN=EIF3I PE=3 SV=1	48.6154	12	49	12	1	325	36.467	5.64	High	High	High	47000000	39000000	52000000	3.489	110.235	12
R4GMC7	Uncharacterized protein OS=Gallus gallus GN=LOC430067 PE=3 SV=1	42.0513	22	65	13	1	585	64.766	9.09	High	High	High	44000000	38000000	27000000	3.024	110.144	22
O46789	MHC class I alpha chain 2 OS=Gallus gallus GN=B-FIV PE=1 SV=1	38.0282	16	48	2	0	355	39.024	6.54	High	High	Not Found	110000000	9300000		7.859	109.821	16
F1NNW1	Putative helicase MOV-10 OS=Gallus gallus GN=MOV10 PE=4 SV=2	34.2296	30	52	29	1	967	109.177	8.84	High	High	High	50000000	12000000	12000000	1.857	109.633	30
E1C3A1	Kinesin-like protein OS=Gallus gallus GN=KIF5B PE=3 SV=1	25.6729	20	46	12	1	966	110.074	6.44	High	High	High	19000000	17000000	17000000	1.054	109.621	20
Q90ZK7	Peptidyl-prolyl cis-trans isomerase OS=Gallus gallus GN=FKBP25 PE=2 SV=1	44.4934	8	35	8	1	227	25.016	9.19	High	High	High	74000000	75000000	86000000	4.412	109.557	8
Q58I02	Uncharacterized protein OS=Gallus gallus GN=PBEF1 PE=2 SV=1	46.0446	18	58	18	1	493	55.553	7.12	High	High	High	57000000	21000000	20000000	4.012	109.528	18
P21872	Trifunctional purine biosynthetic protein adenosine-3 OS=Gallus gallus GN=GART PE=2 SV=1	24.4267	20	54	1	1	1003	106.477	7.58	Not Found	High	Not Found		21000000		1.231	109.374	20
E1C4N0	Uncharacterized protein OS=Gallus gallus GN=RPS10 PE=4 SV=2	50.303	9	51	9	1	165	18.898	10.15	High	High	High	150000000	100000000	110000000	9	109.225	9
R4GFT6	Uncharacterized protein OS=Gallus gallus PE=4 SV=1	37.2493	20	52	18	1	698	77.368	6.93	High	High	High	130000000	38000000	21000000	2.008	109.022	20
D5M8S2	DJ-1 OS=Gallus gallus GN=DJ-1 PE=2 SV=1	69.8413	12	49	11	1	189	19.918	6.77	High	High	High	100000000	95000000	160000000	13.251	108.894	12
F1NCV7	S-methyl-5'-thioadenosine phosphorylase OS=Gallus gallus GN=MTAP PE=3 SV=2	76.0714	14	46	14	1	280	30.829	6.61	High	High	High	17000000	52000000	66000000	9	108.82	14
P98157	Low-density lipoprotein receptor-related protein 1 OS=Gallus gallus GN=LRP1 PE=2 SV=1	11.4242	42	78	42	1	4543	506.8	5.25	High	High	High	19000000	13000000	19000000	0.446	108.584	42
Q5ZIZ5	Uncharacterized protein OS=Gallus gallus GN=NONO PE=2 SV=1	32.5581	13	46	12	1	473	54.033	8.82	High	High	High	83000000	87000000	92000000	2.562	108.363	13
E1BWJ5	Uncharacterized protein OS=Gallus gallus GN=USP9X PE=3 SV=1	14.5768	35	79	34	1	2552	289.977	5.86	High	High	High	31000000	18000000	11000000	0.814	108.277	35
Q90WR3	Hemopexin (Fragment) OS=Gallus gallus PE=2 SV=1	47.1264	9	45	1	1	261	29.366	6.39	High	High	Not Found	18000000	35000000		7.483	108.196	9
O42133	Mu-calpain large subunit OS=Gallus gallus PE=2 SV=1	29.0909	19	58	17	1	715	81.36	6.11	High	High	High	53000000	48000000	30000000	2.615	107.949	19
R9PXM7	Coatomer subunit delta OS=Gallus gallus GN=ARCN1 PE=3 SV=1	35.5599	18	52	18	1	509	57.003	6.07	High	High	High	84000000	65000000	65000000	2.981	107.006	18
F5CST5	Transporter associated with antigen presentation 2 OS=Gallus gallus GN=TAP2 PE=2 SV=1	37.3752	18	45	3	0	701	75.807	6.95	High	Not Found	Not Found	30000000			2.932	106.786	18
Q08392	Glutathione S-transferase OS=Gallus gallus PE=2 SV=1	45.2489	10	56	4	1	221	25.282	8.88	High	High	High	83000000	27000000	32000000	7.483	106.743	10
Q5ZIL2	Vacuolar protein sorting-associated protein 29 OS=Gallus gallus GN=VPS29 PE=2 SV=1	58.6022	9	46	7	1	186	20.926	7.09	High	High	High	64000000	47000000	52000000	14.199	106.626	9
Q5ZKN7	Uncharacterized protein OS=Gallus gallus GN=RCJMB04_9n22 PE=2 SV=1	74.026	9	50	8	1	154	17.85	8.51	High	High	High	140000000	110000000	110000000	41.17	106.477	9
Q5ZK03	Protein transport protein Sec23A OS=Gallus gallus GN=SEC23A PE=2 SV=1	29.4654	17	47	12	1	767	86.249	6.79	High	High	High	31000000	27000000	10000000	2.548	106.341	17
A0ZXM5	MHC class I alpha chain 2 OS=Gallus gallus GN=BF2 PE=3 SV=1	35.493	14	45	2	1	355	38.99	6.06	High	High	High	21000000	33000000	89000000	5.952	106.26	14
P67881	Cytochrome c OS=Gallus gallus GN=CYC PE=1 SV=2	56.1905	7	45	7	1	105	11.703	9.5	High	High	High	130000000	100000000	140000000	16.783	105.989	7
F1NLJ3	Uncharacterized protein OS=Gallus gallus GN=RPS6KA3 PE=3 SV=2	30.618	17	46	11	1	712	80.605	7.39	High	High	High	36000000	32000000	18000000	2.008	105.972	17
H9KYW5	Uncharacterized protein OS=Gallus gallus GN=CTSS PE=3 SV=2	46.3415	11	39	11	1	328	36.298	7.09	High	High	High	120000000	39000000	100000000	5.158	105.658	11
P15988	Collagen alpha-2(VI) chain OS=Gallus gallus GN=COL6A2 PE=2 SV=1	18.2975	16	49	16	1	1022	109.108	5.9	High	High	High	26000000	24000000	120000000	1.104	105.571	16
F1N8Y3	Uncharacterized protein OS=Gallus gallus GN=CBR1 PE=3 SV=1	69.2029	13	49	13	1	276	30.307	8.05	High	High	High	76000000	67000000	49000000	9	105.557	13
E1C3A9	Vigilin OS=Gallus gallus GN=HDLBP PE=4 SV=1	25.5722	28	59	28	1	1267	141.509	6.83	High	High	High	20000000	27000000	36000000	1.299	105.001	28
Q9DEA3	Proliferating cell nuclear antigen OS=Gallus gallus GN=PCNA PE=1 SV=1	61.0687	14	52	14	1	262	28.869	4.72	High	High	High	130000000	73000000	74000000	7.859	104.783	14
F1NBA8	Uncharacterized protein OS=Gallus gallus GN=IPO7 PE=4 SV=2	18.2178	14	47	14	1	1010	116.22	4.79	High	High	High	45000000	32000000	19000000	1.342	104.764	14
F1NPT0	Uncharacterized protein OS=Gallus gallus GN=DNM1L PE=3 SV=1	41.8103	22	63	22	1	696	77.637	6.61	High	High	High	32000000	25000000	20000000	2.467	104.432	22
Q5ZHX1	Ras-related protein Rap-1b OS=Gallus gallus GN=RAP1B PE=2 SV=1	72.8261	11	46	5	1	184	20.812	5.78	High	High	High	69000000	29000000	56000000	13.678	104.414	11
Q8AWB8	Structural maintenance of chromosomes protein OS=Gallus gallus GN=SMC3 PE=2 SV=1	27.2802	30	62	29	1	1217	141.482	7.06	High	High	High	22000000	25000000	28000000	1.322	104.363	30
Q5F405	Uncharacterized protein OS=Gallus gallus GN=RCJMB04_3o20 PE=2 SV=1	53.2895	8	45	8	1	152	17.055	7.34	High	High	High	180000000	160000000	170000000	9	104.338	8
Q6LC82	GTPase cRac1A OS=Gallus gallus GN=cRac1A PE=2 SV=1	44.2708	9	48	5	1	192	21.436	8.5	High	High	High	130000000	130000000	88000000	11.915	104.315	9
R4GJQ2	Uncharacterized protein OS=Gallus gallus GN=THOP1 PE=3 SV=1	33.8686	21	54	21	1	685	78.258	6.1	High	High	High	26000000	47000000	38000000	2.427	104.175	21
Q8UWG6	Mitogen-activated protein kinase OS=Gallus gallus PE=2 SV=1	52.1739	15	46	14	1	368	41.915	6.98	High	High	High	76000000	58000000	42000000	6.406	103.945	15
F1NZU2	Uncharacterized protein OS=Gallus gallus GN=SYNCRIP PE=4 SV=2	37.2768	16	54	13	1	448	49.651	7.23	High	High	High	50000000	47000000	49000000	3.52	103.808	16
E1BRE9	Decorin OS=Gallus gallus GN=DCN PE=4 SV=2	50.4202	13	55	13	1	357	39.603	8.32	High	High	High	26000000	27000000	280000000	5.579	103.574	13
E1BTI7	Uncharacterized protein OS=Gallus gallus GN=TINAG PE=3 SV=1	42.1842	14	41	14	1	467	52.719	7.56	High	High	High	42000000	65000000	61000000	2.687	103.454	14
Q5ZI04	Protein FAM49A OS=Gallus gallus GN=FAM49A PE=2 SV=1	52.322	12	50	10	1	323	37.29	6.02	High	High	High	55000000	61000000	34000000	4.623	103.326	12
Q31413	MHC class II beta chain OS=Gallus gallus PE=4 SV=1	43.609	8	38	4	1	266	29.621	6.7	High	High	High	89000000	54000000	77000000	2.384	103.109	8
Q5ZMA2	Pre-mRNA-processing factor 19 OS=Gallus gallus GN=PRPF19 PE=1 SV=1	40.396	14	41	14	1	505	55.1	6.67	High	High	High	88000000	230000000	92000000	4.484	103.084	14
F1N9S7	Annexin OS=Gallus gallus GN=ANXA1 PE=3 SV=1	42.9825	13	45	12	1	342	38.532	7.44	High	High	High	100000000	50000000	67000000	3.489	102.977	13
E1C0I2	Uncharacterized protein OS=Gallus gallus GN=KLC4 PE=4 SV=2	29.4207	15	46	8	1	656	73.59	6.62	High	High	High	15000000	12000000	15000000	1.622	102.683	15
H9L369	Uncharacterized protein OS=Gallus gallus GN=HDGF PE=4 SV=2	37.069	9	42	8	1	232	26.232	5.16	High	High	High	110000000	120000000	120000000	5.494	102.573	9
F5CE71	Cathepsin H OS=Gallus gallus GN=CTSH PE=2 SV=1	36.4742	8	45	8	1	329	36.38	6.9	High	High	High	130000000	61000000	98000000	2.981	102.526	8
O42484	17-beta-hydroxysteroid dehydrogenase type IV OS=Gallus gallus GN=HSD17B4 PE=2 SV=1	34.5578	21	49	21	1	735	80.098	8.37	High	High	High	73000000	79000000	48000000	2.162	102.386	21
F1NG39	Unconventional myosin-Ic OS=Gallus gallus GN=MYO1C PE=3 SV=1	31.1284	26	54	24	1	1028	118.803	9.16	High	High	High	16000000	45000000	28000000	1.642	101.761	26
F1NM36	Uncharacterized protein OS=Gallus gallus GN=PGM5 PE=4 SV=2	44.0917	21	46	20	1	567	62.664	7.14	High	High	High	22000000	47000000	38000000	3.084	101.598	21
F1NGT4	Uncharacterized protein OS=Gallus gallus GN=RNF213 PE=4 SV=2	11.0279	49	63	49	1	5205	588.879	6.33	High	High	High	25000000	4400000	9500000	0.445	101.597	49
F1C6U7	MHC class II antigen beta chain OS=Gallus gallus GN=B-LB PE=2 SV=1	31.1787	6	37	2	0	263	29.132	7.34	High	High	High	130000000	61000000	77000000	2.728	101.514	6
F1NU79	Uncharacterized protein OS=Gallus gallus GN=PSMC5 PE=3 SV=1	43.4466	15	40	14	1	412	46.23	7.55	High	High	High	34000000	30000000	31000000	2.562	101.243	15
P84169	26S proteasome non-ATPase regulatory subunit 13 OS=Gallus gallus GN=PSMD13 PE=1 SV=1	52.6596	17	48	17	1	376	42.724	5.57	High	High	High	41000000	45000000	34000000	4.38	101.012	17
Q6R748	Syntaxin-binding protein 1 OS=Gallus gallus GN=STXBP1 PE=2 SV=1	32.4916	15	40	2	1	594	67.43	6.96	High	High	High	19000000	13000000	9600000	1.434	100.922	15
F1NBA0	Syntaxin-binding protein 1 OS=Gallus gallus GN=STXBP1 PE=3 SV=2	30.9645	14	38	1	1	591	67.376	6.6	High	High	High	19000000	16000000	10000000	1.404	100.799	14
E1BZG4	Uncharacterized protein OS=Gallus gallus GN=EEF1D PE=3 SV=2	20.3785	9	34	7	1	687	76.081	4.97	High	High	High	48000000	32000000	96000000	1.913	100.52	9
E1BW98	Uncharacterized protein OS=Gallus gallus GN=GNB4 PE=4 SV=2	60	11	45	7	1	340	37.506	6.28	High	High	High	38000000	43000000	36000000	9	100.185	11
R4GMA6	Uncharacterized protein OS=Gallus gallus GN=LOC100859599 PE=4 SV=1	54.2714	8	40	7	1	199	22.123	8.05	High	High	High	84000000	65000000	45000000	6.017	100.029	8
Q90965	Ras-related protein Rab-2A OS=Gallus gallus GN=RAB2A PE=2 SV=1	52.3585	9	37	9	1	212	23.507	6.39	High	High	High	71000000	86000000	60000000	5.31	99.898	9
E1BUZ5	Uncharacterized protein OS=Gallus gallus GN=RPLP2 PE=3 SV=2	64.1791	6	29	6	1	134	14.158	4.73	High	High	High	190000000	170000000	240000000	12.335	99.8436	6
Q9W6J3	Glutathione S-transferase class-alpha (Fragment) OS=Gallus gallus PE=2 SV=1	56.9892	10	57	3	1	186	21.326	8.24	High	High	High	11000000	23000000	16000000	9	99.5324	10
E1BZF7	Uncharacterized protein OS=Gallus gallus GN=PLBD1 PE=4 SV=2	31.4338	14	47	14	1	544	62.013	8.54	High	High	High	90000000	48000000	64000000	2.728	99.4904	14
E1C4W4	Uncharacterized protein OS=Gallus gallus GN=ALDH7A1 PE=3 SV=1	42.1642	17	44	17	1	536	58.017	7.37	High	High	High	17000000	54000000	40000000	4.012	99.4863	17
F1NCI0	Uncharacterized protein OS=Gallus gallus GN=WDFY4 PE=4 SV=2	13.75	34	63	34	1	3200	358.267	6.43	High	High	High	12000000	22000000	12000000	0.681	98.9447	34
H9KZF8	ATP synthase subunit gamma OS=Gallus gallus GN=ATP5C1 PE=3 SV=2	51.0204	12	44	12	1	294	32.702	9.44	High	High	High	120000000	100000000	140000000	4.012	98.786	12
E1BSL7	Uncharacterized protein OS=Gallus gallus GN=ERP44 PE=4 SV=2	33.9901	12	46	12	1	406	46.862	5.39	High	High	High	81000000	68000000	84000000	3.125	98.72	12
Q9PTR5	Lissencephaly-1 homolog OS=Gallus gallus GN=PAFAH1B1 PE=2 SV=3	70.2439	23	51	23	1	410	46.634	7.37	High	High	High	49000000	47000000	51000000	6.743	98.7025	23
F1NSA0	Uncharacterized protein OS=Gallus gallus GN=PLEK PE=4 SV=1	47.3088	10	40	10	1	353	40.256	8.48	High	High	High	48000000	70000000	54000000	6.499	98.6794	10
P27731	Transthyretin OS=Gallus gallus GN=TTR PE=1 SV=1	68.6667	7	35	7	1	150	16.299	5.24	High	High	High	74000000	160000000	400000000	15.681	98.5772	7
F1NJU7	Tyrosine--tRNA ligase OS=Gallus gallus GN=YARS PE=3 SV=2	43.833	22	52	21	1	527	59.275	6.65	High	High	High	100000000	33000000	80000000	2.162	98.5687	22
F1NC38	Uncharacterized protein OS=Gallus gallus GN=ACADL PE=3 SV=1	48.4919	20	46	20	1	431	47.843	8.15	High	High	High	50000000	48000000	56000000	7.254	98.478	20
F1NVF3	Uncharacterized protein OS=Gallus gallus GN=GC PE=4 SV=1	55.9917	19	40	19	1	484	53.681	6.87	High	High	High	34000000	38000000	41000000	4.412	98.3842	19
F1NIL0	Uncharacterized protein OS=Gallus gallus GN=SEPT8 PE=3 SV=2	29.1743	14	48	7	1	545	62.48	8	High	High	High	10000000	17000000	12000000	2.282	98.2587	14
E1BX03	Uncharacterized protein OS=Gallus gallus GN=FUBP1 PE=4 SV=2	37.1154	17	47	1	1	520	55.24	7.88	High	High	High	19000000	43000000	47000000	2.652	98.208	17
B5BSA0	MHC class II beta chain 2 OS=Gallus gallus GN=BLB2 PE=4 SV=1	31.1787	6	35	1	1	263	28.956	6.9	High	High	Not Found	180000000	70000000		2.455	98.0701	6
E1C3T6	Uncharacterized protein OS=Gallus gallus GN=ECI1 PE=3 SV=2	45.5782	12	41	12	1	294	32.898	8.9	High	High	High	76000000	65000000	36000000	4.623	98.0118	12
F1NEB4	Protein transport protein Sec31A OS=Gallus gallus GN=SEC31A PE=4 SV=2	21.1256	22	48	22	1	1226	133.175	6.28	High	High	High	30000000	29000000	21000000	1.716	97.9296	22
F1CN11	MHC class I antigen OS=Gallus gallus PE=2 SV=1	32.6761	13	41	2	0	355	39.017	6.06	High	High	High	21000000	33000000	89000000	5.158	97.8537	13
O93467	GTP-binding protein OS=Gallus gallus GN=cRhoA PE=2 SV=1	36.7876	6	38	1	1	193	21.768	6.1	High	High	High	270000000	260000000	210000000	2.455	97.8226	6
E1BUY6	Uncharacterized protein OS=Gallus gallus GN=HMHA1 PE=4 SV=2	24.0899	18	56	17	1	934	103.309	7.97	High	High	High	34000000	50000000	27000000	1.534	97.6592	18
Q5ZJX9	Proteasome subunit alpha type OS=Gallus gallus GN=RCJMB04_14i9 PE=2 SV=1	49.3776	8	35	8	1	241	26.43	4.82	High	High	High	110000000	100000000	120000000	7.254	97.5487	8
Q5ZMV0	Uncharacterized protein OS=Gallus gallus GN=HCLS1 PE=2 SV=1	28.932	12	40	12	1	515	57.212	4.86	High	High	High	150000000	120000000	180000000	2.775	97.1808	12
Q9DF58	Integrin-linked kinase OS=Gallus gallus PE=2 SV=1	53.9823	20	49	20	1	452	51.485	8.16	High	High	High	33000000	50000000	45000000	5.105	96.8682	20
Q90W83	Aldo-keto reductase OS=Gallus gallus GN=akr PE=2 SV=1	48.265	12	47	10	1	317	36.449	7.75	High	High	High	77000000	57000000	30000000	5.31	96.812	12
F1NZY9	NADH-cytochrome b5 reductase OS=Gallus gallus GN=CYB5R3 PE=3 SV=1	55.4817	11	40	11	1	301	34.067	8.53	High	High	High	110000000	44000000	81000000	6.743	96.6659	11
Q5ZLW1	Uncharacterized protein OS=Gallus gallus GN=TARS PE=2 SV=1	38.9592	23	54	19	1	711	81.763	6.83	High	High	High	16000000	28000000	27000000	2.594	96.3986	23
Q5ZMP6	AP-2 complex subunit mu OS=Gallus gallus GN=AP2M1 PE=2 SV=1	43.1871	18	49	17	1	433	49.358	9.54	High	High	High	60000000	42000000	26000000	3.771	96.3309	18
F1NIP5	Uncharacterized protein OS=Gallus gallus GN=PRPS1 PE=3 SV=2	42.2018	10	40	10	1	327	35.406	6.92	High	High	High	96000000	75000000	64000000	4.179	96.0722	10
F1NIX4	Uncharacterized protein OS=Gallus gallus GN=MECR PE=4 SV=2	59.8901	15	39	15	1	364	38.956	8.62	High	High	High	88000000	25000000	35000000	5.579	96.0069	15
E1BTG1	Uncharacterized protein OS=Gallus gallus GN=RPL12 PE=3 SV=2	56.9697	7	42	7	1	165	17.727	9.42	High	High	High	220000000	200000000	150000000	9	95.9679	7
B5BSI2	MHC class II beta chain 1 OS=Gallus gallus GN=BLB1 PE=4 SV=1	31.1787	6	36	1	0	263	29.104	6.23	High	High	High	90000000	52000000	77000000	2.162	95.9527	6
R9PXM5	Uncharacterized protein OS=Gallus gallus GN=Gga.849 PE=4 SV=1	31.0044	5	37	5	1	229	24.268	6.76	High	High	High	84000000	13000000	150000000	2.831	95.6958	5
F1NYH8	Uncharacterized protein OS=Gallus gallus GN=EVL PE=4 SV=1	32.5359	11	43	11	1	418	44.731	8.98	High	High	High	54000000	120000000	97000000	4.926	95.56	11
Q5ZIX2	Uncharacterized protein OS=Gallus gallus GN=RCJMB04_23a9 PE=2 SV=1	46.2428	11	43	1	1	346	36.713	8.68	High	High	High	56000000	48000000	57000000	3.062	95.5344	11
Q5ZJV5	Uncharacterized protein OS=Gallus gallus GN=COX4I1 PE=2 SV=1	36.8421	6	40	6	1	171	19.619	8.87	High	High	High	180000000	190000000	95000000	5.813	95.5285	6
R4GH86	Glutathione peroxidase OS=Gallus gallus GN=GPX1 PE=3 SV=1	69.4805	8	43	8	1	154	17.914	6.92	High	High	High	130000000	170000000	130000000	6.943	95.2458	8
F1NLP7	Antithrombin-III OS=Gallus gallus GN=SERPINC1 PE=3 SV=2	35.7616	18	60	18	1	453	51.676	6	High	High	High	42000000	66000000	59000000	2.981	95.1515	18
Q5F3C0	Uncharacterized protein OS=Gallus gallus GN=RCJMB04_22h1 PE=2 SV=1	35.1282	23	53	23	1	780	87.79	6.8	High	High	High	37000000	28000000	28000000	1.783	94.8963	23
E1BUD8	Uncharacterized protein OS=Gallus gallus GN=SEC24C PE=4 SV=1	24.5755	21	54	21	1	1119	121.602	6.83	High	High	High	40000000	31000000	17000000	2.415	94.7352	21
D5LPR1	Fascin OS=Gallus gallus GN=FSCN1 PE=2 SV=1	40.8163	16	47	16	1	490	54.138	7.2	High	High	High	38000000	68000000	46000000	3.52	94.5331	16
P24798	Sodium/potassium-transporting ATPase subunit alpha-3 OS=Gallus gallus GN=ATP1A3 PE=2 SV=1	15.9406	14	48	13	0	1010	111.213	5.38	High	High	High	66000000	71000000	43000000	1.031	94.4675	14
Q5ZII1	Uncharacterized protein OS=Gallus gallus GN=RPL4 PE=2 SV=1	36.1045	13	47	13	1	421	46.721	11.11	High	High	High	96000000	82000000	54000000	2.914	94.3404	13
E1C852	Uncharacterized protein OS=Gallus gallus GN=PDLIM1 PE=4 SV=1	66.3609	16	49	16	1	327	35.638	7.27	High	High	High	62000000	92000000	120000000	7.111	93.829	16
F1P0A1	Uncharacterized protein OS=Gallus gallus GN=XPNPEP1 PE=3 SV=2	38.3628	18	46	18	1	623	69.971	6.15	High	High	High	27000000	27000000	22000000	2.594	93.8282	18
E1BYN7	Uncharacterized protein OS=Gallus gallus GN=VDAC1 PE=4 SV=1	55.8304	11	43	9	1	283	30.687	7.4	High	High	High	150000000	96000000	94000000	3.642	93.3713	11
F1N954	Proteasome subunit alpha type OS=Gallus gallus GN=PSMA1 PE=3 SV=2	51.341	12	49	12	1	261	29.304	6.54	High	High	High	120000000	85000000	84000000	6.848	92.9429	12
Q5ZMN3	Prohibitin-2 OS=Gallus gallus GN=PHB2 PE=2 SV=1	49.1694	13	44	13	1	301	33.316	9.89	High	High	High	70000000	52000000	41000000	3.507	92.878	13
Q5ZJ61	Uncharacterized protein OS=Gallus gallus GN=FARSB PE=2 SV=1	28.5229	15	45	15	1	589	65.852	6.39	High	High	High	27000000	27000000	24000000	1.356	92.6335	15
R4GG92	Uncharacterized protein OS=Gallus gallus GN=LMAN2 PE=4 SV=1	37.7907	11	45	11	1	344	38.259	6.9	High	High	High	93000000	75000000	48000000	3.962	92.6011	11
P01875	Ig mu chain C region OS=Gallus gallus PE=2 SV=2	31.6143	11	38	11	1	446	48.143	6.42	High	High	High	63000000	120000000	74000000	3.833	92.5521	11
Q5ZHW0	Uncharacterized protein OS=Gallus gallus GN=RCJMB04_32l4 PE=2 SV=1	36.5231	18	45	3	1	627	65.609	8.29	Not Found	High	High		8400000	15000000	2.371	92.5446	18
F1NEQ6	Proteasome subunit alpha type OS=Gallus gallus GN=PSMA6 PE=3 SV=1	43.7751	11	42	11	1	249	27.696	6.55	High	High	High	140000000	120000000	140000000	5.31	92.4092	11
H9KYX6	Uncharacterized protein OS=Gallus gallus GN=SELENBP1 PE=4 SV=1	49.5763	18	34	18	1	472	52.456	6.64	High	High	High	15000000	34000000	23000000	2.924	92.2936	18
H9KZI4	Annexin OS=Gallus gallus GN=ANXA4 PE=3 SV=2	60.3125	16	47	15	1	320	35.991	5.34	High	High	High	67000000	48000000	44000000	4.754	92.2289	16
R4GJT7	Uncharacterized protein OS=Gallus gallus PE=4 SV=1	34.4828	13	50	13	1	551	59.154	5.26	High	High	High	32000000	200000000	230000000	1.006	92.1395	13
F1P2Q3	Uncharacterized protein OS=Gallus gallus GN=COL4A2 PE=4 SV=2	9.38776	11	40	11	1	1715	168.78	8.19	High	High	High	51000000	59000000	84000000	0.381	92.1201	11
F1P5X5	Uncharacterized protein OS=Gallus gallus GN=RCC2 PE=4 SV=2	52.4229	17	42	5	1	454	49.339	8.35	High	High	High	32000000	52000000	20000000	3.417	92.0856	17
E1C544	Uncharacterized protein OS=Gallus gallus GN=A2M PE=4 SV=2	23.5334	24	51	24	1	1483	164.787	6.44	High	High	High	17000000	43000000	38000000	0.99	92.0038	24
Q5ZKX2	Uncharacterized protein OS=Gallus gallus GN=PSMC6 PE=2 SV=1	51.1568	17	46	17	1	389	44.146	7.2	High	High	High	46000000	43000000	38000000	3.642	91.8969	17
F2Z4M0	Histone-binding protein RBBP4 OS=Gallus gallus GN=RBBP4 PE=4 SV=1	59.0588	15	53	15	1	425	47.626	4.89	High	High	High	120000000	180000000	150000000	9	91.8125	15
P07583	Beta-galactoside-binding lectin OS=Gallus gallus PE=1 SV=2	58.5185	8	42	8	1	135	15.053	7.09	High	High	High	180000000	150000000	170000000	20.544	91.6291	8
H9L2J4	Uncharacterized protein OS=Gallus gallus GN=DBNL PE=4 SV=2	36.5672	11	43	11	1	402	45.449	5.26	High	High	High	68000000	69000000	81000000	2.675	91.3498	11
Q5F4A4	Inosine-5'-monophosphate dehydrogenase OS=Gallus gallus GN=IMPDH PE=2 SV=1	34.0467	13	34	13	1	514	55.524	7.03	High	High	High	38000000	46000000	45000000	2.914	91.3153	13
O13268	Proteasome subunit alpha type-7 OS=Gallus gallus GN=PSMA7 PE=2 SV=1	55.8233	12	45	1	1	249	28.055	8.84	High	High	High	81000000	70000000	50000000	10.659	91.2858	12
P28318	Protein MRP-126 OS=Gallus gallus PE=2 SV=1	36.9748	4	35	4	1	119	14.056	6.96	High	High	High	650000000	350000000	260000000	4.179	91.2026	4
R4GHI6	Uncharacterized protein OS=Gallus gallus PE=4 SV=1	52.6829	8	31	7	1	205	23.032	7.71	High	High	High	50000000	56000000	51000000	5.105	91.1203	8
F6SU35	Ribosomal protein OS=Gallus gallus GN=RPL10A PE=3 SV=1	41.9355	9	42	9	1	217	24.693	9.88	High	High	High	86000000	69000000	76000000	7.577	91.0153	9
Q5ZIZ6	Uncharacterized protein OS=Gallus gallus GN=CTBP1 PE=2 SV=1	31.8605	10	35	4	1	430	46.786	6.65	High	High	High	31000000	26000000	23000000	3.329	90.912	10
F1P2R3	Uncharacterized protein OS=Gallus gallus GN=COL4A1 PE=4 SV=1	5.99161	7	39	7	1	1669	160.642	7.91	High	High	High	83000000	110000000	160000000	0.325	90.8803	7
Q5ZIT5	Ras-related protein Rab-10 OS=Gallus gallus GN=RAB10 PE=2 SV=1	65	13	54	10	1	200	22.535	8.38	High	High	High	87000000	75000000	57000000	6.627	90.5871	13
P21566	Cofilin-2 OS=Gallus gallus GN=CFL2 PE=1 SV=2	66.2651	10	37	9	1	166	18.65	7.88	High	High	High	27000000	37000000	78000000	10.938	90.5265	10
F1P3F9	Glutamate dehydrogenase OS=Gallus gallus GN=GLUD1 PE=3 SV=2	44.2396	15	41	4	1	434	47.622	8.18	High	High	High	18000000	16000000	10000000	3.924	90.5245	15
F1NXW3	Uncharacterized protein OS=Gallus gallus GN=RPS15A PE=3 SV=2	52.6316	8	36	8	1	152	17.325	9.79	High	High	High	210000000	190000000	140000000	6.017	90.521	8
E1BQD1	Uncharacterized protein OS=Gallus gallus GN=LOC418811 PE=4 SV=2	48	9	42	7	1	250	26.448	6.9	High	High	High	110000000	140000000	160000000	2.548	90.0824	9
E1BW84	Uncharacterized protein OS=Gallus gallus GN=Gga.55651 PE=4 SV=2	22.5314	19	44	19	1	1114	122.505	8.87	High	High	High	38000000	29000000	17000000	1.395	90.0573	19
B3Y932	DNA-(apurinic or apyrimidinic site) lyase OS=Gallus gallus GN=chApex1 PE=2 SV=1	61.6667	14	36	14	1	300	33.437	8.31	High	High	High	19000000	47000000	34000000	10.365	89.7834	14
F1P0H9	Collagen alpha-2(I) chain OS=Gallus gallus GN=COL1A2 PE=4 SV=1	12.2524	13	43	13	1	1363	128.843	9.16	High	High	High	130000000	120000000	1100000000	0.428	89.622	13
F1NAG0	DNA helicase OS=Gallus gallus GN=MCM6 PE=3 SV=1	23.7158	20	43	19	1	915	103.317	5.62	High	High	High	30000000	15000000	20000000	1.302	89.52	20
Q5ZJ59	Uncharacterized protein OS=Gallus gallus GN=RCJMB04_20j14 PE=2 SV=1	27.5862	11	50	9	1	348	40.148	11.53	High	High	High	110000000	120000000	150000000	3.467	89.5115	11
Q5ZJ64	Eukaryotic translation initiation factor 3 subunit M OS=Gallus gallus GN=EIF3M PE=2 SV=1	33.4225	10	38	10	1	374	42.564	5.53	High	High	High	41000000	33000000	20000000	3.642	88.9853	10
R4GID9	Uncharacterized protein OS=Gallus gallus GN=CCT3 PE=4 SV=1	64.2384	8	38	8	1	151	16.172	6.93	High	High	High	190000000	150000000	130000000	4.337	88.4485	8
Q5F3C9	SH3 domain-binding glutamic acid-rich-like protein OS=Gallus gallus GN=RCJMB04_21c16 PE=2 SV=1	64.9123	8	43	8	1	114	12.787	5.11	High	High	High	280000000	330000000	480000000	9	88.1909	8
E1C6X1	Uncharacterized protein OS=Gallus gallus GN=PPA2 PE=4 SV=2	50	11	38	10	1	306	34.509	5.73	High	High	High	32000000	32000000	25000000	4.275	87.9516	11
F1N9U8	Uncharacterized protein OS=Gallus gallus GN=ETFA PE=4 SV=2	45.2174	11	40	1	1	345	36.557	8.5	High	High	High	41000000	30000000	40000000	2.899	87.7974	11
F1NMN2	Uncharacterized protein OS=Gallus gallus GN=SPINK7 PE=4 SV=2	38.5185	11	38	1	1	405	44.303	5.96	High	High	Not Found	47000000	16000000		6.627	87.7549	11
R4GHI5	Uncharacterized protein OS=Gallus gallus GN=APRT PE=3 SV=1	52.2523	9	41	9	1	222	23.466	8.72	High	High	High	48000000	45000000	27000000	2.793	87.7394	9
F1NW87	Uncharacterized protein OS=Gallus gallus GN=SNX1 PE=4 SV=2	33.463	15	37	13	1	514	58.056	5.41	High	High	High	32000000	30000000	27000000	1.943	87.6809	15
E1C7T4	Uncharacterized protein OS=Gallus gallus GN=PRELP PE=4 SV=1	48.3957	15	39	15	1	374	42.946	8.95	High	High	High	12000000	9300000	100000000	7.185	87.5948	15
F1NJ73	Adenylate kinase 2, mitochondrial OS=Gallus gallus GN=AK2 PE=3 SV=2	58.5657	11	42	11	1	251	27.329	8.43	High	High	High	70000000	47000000	60000000	4.995	87.456	11
F1NZP0	Twinfilin-2 OS=Gallus gallus GN=TWF2 PE=4 SV=2	39.3586	9	30	8	1	343	39.075	6.55	High	High	High	63000000	62000000	57000000	1.994	87.2938	9
Q5ZKU5	Ras-related protein Rab-14 OS=Gallus gallus GN=RAB14 PE=2 SV=3	70.6977	11	38	10	1	215	23.882	6.21	High	High	High	68000000	48000000	41000000	10.659	87.1379	11
Q5ZLX2	Eukaryotic translation initiation factor 2 subunit 1 OS=Gallus gallus GN=EIF2S1 PE=2 SV=2	49.2063	16	45	16	1	315	36.156	5.14	High	High	High	78000000	62000000	66000000	4.337	86.9926	16
Q5ZM58	Uncharacterized protein OS=Gallus gallus GN=ACTR1A PE=2 SV=1	51.8617	13	37	13	1	376	42.619	6.64	High	High	High	94000000	80000000	53000000	3.962	86.964	13
I3VQH4	Interleukin enhancer binding factor 3-like protein OS=Gallus gallus GN=ILF3 PE=2 SV=1	23.2923	17	46	17	1	893	94.959	8.81	High	High	High	28000000	32000000	24000000	1.664	86.9316	17
P08629	Thioredoxin OS=Gallus gallus GN=TXN PE=3 SV=2	62.8571	6	47	6	1	105	11.693	5.25	High	High	High	510000000	480000000	570000000	25.827	86.8235	6
E1BSG5	Uncharacterized protein OS=Gallus gallus GN=Gga.53757 PE=4 SV=2	16.6667	22	46	16	1	1614	178.856	5.48	High	High	High	34000000	16000000	13000000	1.092	86.8119	22
F1NXN8	Uncharacterized protein OS=Gallus gallus GN=NDUFS1 PE=3 SV=1	25.8242	16	39	16	1	728	79.544	6.92	High	High	High	23000000	32000000	28000000	1.644	86.6445	16
F1NN16	Uncharacterized protein OS=Gallus gallus GN=RPS7 PE=4 SV=2	55.102	8	37	8	1	196	22.297	10.13	High	High	High	240000000	180000000	220000000	5.579	86.5954	8
A0A140T8F6	Thymocyte nuclear protein 1 OS=Gallus gallus GN=THYN1 PE=4 SV=1	40.0826	10	52	10	1	242	28.022	8.29	High	High	High	180000000	210000000	250000000	3.833	86.5712	10
E1C0T6	Uncharacterized protein OS=Gallus gallus GN=PLEKHC1 PE=4 SV=2	32.3362	22	56	22	1	702	79.811	6.51	High	High	High	47000000	53000000	39000000	3.16	86.4246	22
A3R0S3	Growth factor receptor-bound protein 2 OS=Gallus gallus GN=GRB2 PE=2 SV=1	49.3088	11	37	11	1	217	25.161	6.15	High	High	High	71000000	66000000	76000000	4.995	86.1183	11
F1NHT7	Uncharacterized protein OS=Gallus gallus GN=CTNNB1 PE=4 SV=1	25.2241	15	37	12	1	781	85.425	5.86	High	High	High	56000000	75000000	11000000	1.434	86.1033	15
Q5F3X1	Protein kinase C OS=Gallus gallus GN=PRKCA PE=2 SV=1	20.9199	11	38	4	1	674	76.796	6.87	High	High	High	47000000	21000000	16000000	1.371	86.0696	11
E1BZS2	Uncharacterized protein OS=Gallus gallus GN=NAP1L1 PE=3 SV=1	24.9364	8	34	6	1	393	45.331	4.45	High	High	High	78000000	69000000	82000000	2.981	85.9987	8
F1NAQ8	Uncharacterized protein OS=Gallus gallus GN=GMPS PE=4 SV=2	26.4822	15	40	15	1	759	83.507	7.65	High	High	High	28000000	24000000	19000000	1.121	85.8417	15
Q31400	MHC class I alpha chain 2 OS=Gallus gallus GN=BF2 PE=2 SV=1	34.6479	14	41	2	1	355	39.175	6.54	High	High	Not Found	110000000	9300000		5.158	85.8119	14
F1N8W3	Uncharacterized protein OS=Gallus gallus GN=POSTN PE=4 SV=2	32.9055	21	35	21	1	857	96.022	8.07	High	High	High	13000000	6900000	47000000	2.02	85.7867	21
A3RL83	Lectin-associated matrix protein (Fragment) OS=Gallus gallus GN=hLAMP-1 PE=2 SV=2	26.9625	10	38	7	1	293	32.646	4.04	High	High	High	110000000	130000000	130000000	7.377	85.6261	10
Q02391	Golgi apparatus protein 1 OS=Gallus gallus GN=GLG1 PE=1 SV=1	18.7391	19	43	19	1	1142	129.625	6.86	High	High	High	47000000	28000000	16000000	1.002	85.4656	19
E1C165	Uncharacterized protein OS=Gallus gallus GN=KCTD12 PE=4 SV=1	47.9592	12	43	11	1	294	32.644	6	High	High	High	57000000	87000000	53000000	4.817	85.4626	12
F1P5J5	Alanine--tRNA ligase, cytoplasmic OS=Gallus gallus GN=AARS PE=3 SV=2	28.149	21	57	21	1	913	101.283	5.92	High	High	High	32000000	40000000	30000000	1.955	85.3988	21
Q5ZK22	Uncharacterized protein OS=Gallus gallus GN=RCJMB04_13l2 PE=2 SV=1	46.798	20	41	20	1	406	46.581	6.16	High	High	High	37000000	27000000	36000000	4.505	85.2114	20
E1BXG9	Uncharacterized protein OS=Gallus gallus GN=PPID PE=4 SV=2	49.1892	15	44	14	1	370	40.453	6.38	High	High	High	80000000	72000000	77000000	3.786	85.085	15
F1NKY6	Uncharacterized protein OS=Gallus gallus GN=CPNE1 PE=4 SV=2	30.2064	15	39	13	1	533	59.684	5.72	High	High	High	31000000	26000000	21000000	2.687	84.9379	15
E1C1B8	Uncharacterized protein OS=Gallus gallus GN=LOC101749744 PE=4 SV=2	12.8788	26	48	26	1	2376	266.644	7.12	High	High	High	19000000	17000000	7300000	0.549	84.8786	26
Q9PTG6	Dynactin subunit 2 OS=Gallus gallus GN=DCTN2 PE=2 SV=1	39.0547	12	35	6	1	402	45.098	4.98	High	High	High	35000000	32000000	49000000	2.775	84.772	12
E1C8J2	Uncharacterized protein OS=Gallus gallus GN=ARHGAP17 PE=4 SV=1	22.0571	14	46	13	1	875	94.686	6.99	High	High	High	25000000	21000000	17000000	1.907	84.7009	14
P67883	60S ribosomal protein L30 OS=Gallus gallus GN=RPL30 PE=3 SV=2	63.4783	6	32	6	1	115	12.806	9.63	High	High	High	150000000	140000000	120000000	6.499	84.6734	6
P02272	Histone H2A.V OS=Gallus gallus GN=H2AFV PE=1 SV=2	31.25	4	46	2	1	128	13.501	10.58	High	High	High	110000000	150000000	140000000	13.678	84.611	4
E1BXS5	Uncharacterized protein OS=Gallus gallus GN=DECR1 PE=4 SV=1	42.8571	11	33	11	1	336	35.724	9.39	High	High	High	87000000	58000000	49000000	3.16	84.5599	11
Q90602	Single stranded D box binding factor OS=Gallus gallus PE=2 SV=1	31.1258	9	46	9	1	302	31.842	8.54	High	High	High	230000000	300000000	300000000	5.31	84.5549	9
E1BR36	Uncharacterized protein OS=Gallus gallus GN=ACTL6A PE=3 SV=2	36.5967	10	32	10	1	429	47.453	5.72	High	High	High	39000000	38000000	37000000	2.34	84.4049	10
B6RCP3	MHC class II beta OS=Gallus gallus PE=2 SV=1	40.6844	7	32	2	1	263	29.095	7.34	Not Found	High	High		30000000	64000000	2.162	84.3736	7
Q5F3R8	Uncharacterized protein OS=Gallus gallus GN=RAB11B PE=2 SV=1	55.0459	11	38	3	1	218	24.506	5.94	High	High	High	26000000	36000000	20000000	4.623	84.1015	11
F1NUB0	Uncharacterized protein OS=Gallus gallus GN=LOC429682 PE=4 SV=2	39.207	8	36	6	1	227	25.31	7.88	High	High	High	160000000	90000000	110000000	3.394	84.0989	8
Q9W6H0	Mimecan OS=Gallus gallus GN=OGN PE=2 SV=1	39.1156	10	37	10	1	294	33.158	6.55	High	High	High	28000000	29000000	350000000	7.66	83.7904	10
P0C1H5	Histone H2B 7 OS=Gallus gallus GN=H2B-VII PE=1 SV=2	41.2698	6	47	1	1	126	13.956	10.32	High	High	High	59000000	91000000	43000000	5.579	83.7126	6
E1C006	Proteasome subunit alpha type OS=Gallus gallus GN=PSMA2 PE=3 SV=1	41.453	7	33	7	1	234	25.903	7.49	High	High	High	110000000	95000000	70000000	4.878	83.7032	7
Q90955	Prostaglandin E synthase 3 (Fragment) OS=Gallus gallus GN=PTGES3 PE=1 SV=1	56.1644	8	34	8	1	146	16.859	4.41	High	High	High	280000000	210000000	280000000	9	83.6249	8
E1BV83	Uncharacterized protein OS=Gallus gallus GN=NUP205 PE=4 SV=2	14.8461	26	52	26	1	2014	228.186	6.1	High	High	High	14000000	14000000	5400000	0.807	83.616	26
Q5ZM84	Uncharacterized protein OS=Gallus gallus GN=RCJMB04_2o2 PE=2 SV=1	24.6523	18	42	18	1	791	88.452	5.15	High	High	High	37000000	38000000	40000000	2.548	83.5407	18
P07322	Beta-enolase OS=Gallus gallus GN=ENO3 PE=1 SV=3	17.5115	6	32	4	1	434	47.166	7.61	High	High	High	300000000	280000000	320000000	0.638	83.4566	6
Q5F428	Eukaryotic translation initiation factor 3 subunit L OS=Gallus gallus GN=EIF3L PE=2 SV=1	35.9929	18	50	18	1	564	66.64	6.34	High	High	High	67000000	50000000	38000000	3.037	83.442	18
Q5ZMV5	Actin-related protein 2/3 complex subunit 5 OS=Gallus gallus GN=RCJMB04_1b5 PE=2 SV=1	43.7086	7	34	7	1	151	16.442	5.64	High	High	High	380000000	350000000	330000000	4.623	83.4016	7
Q5ZJY1	Uncharacterized protein OS=Gallus gallus GN=RCJMB04_14h20 PE=2 SV=1	51.6	8	37	8	1	250	26.197	5.82	High	High	High	32000000	36000000	41000000	5.813	83.0307	8
F1N854	Uncharacterized protein OS=Gallus gallus PE=4 SV=2	50.3012	12	39	5	1	332	37.676	6.19	High	High	High	28000000	13000000	19000000	3.062	82.8754	12
F1NT19	Superoxide dismutase OS=Gallus gallus GN=SOD2 PE=3 SV=1	30.8036	7	32	1	1	224	24.844	8.41	High	High	High	130000000	120000000	110000000	5.813	82.8583	7
Q9PSX7	Rho-related GTP-binding protein RhoC OS=Gallus gallus GN=RHOC PE=1 SV=1	33.6788	6	34	1	1	193	21.959	6.58	Not Found	High	Not Found		7400000		2.831	82.67	6
E1BSP1	Prosaposin OS=Gallus gallus GN=PSAP PE=4 SV=1	22.2008	10	36	1	1	518	57.464	5.16	High	High	High	160000000	82000000	81000000	1.154	82.5758	10
F1NGB1	Uncharacterized protein OS=Gallus gallus GN=NUCB2 PE=4 SV=1	33.6264	13	35	13	1	455	53.804	5.15	High	High	High	46000000	48000000	61000000	2.562	82.5126	13
A0A0S2C2F6	Cytochrome c oxidase subunit 2 (Fragment) OS=Gallus gallus GN=COX2 PE=3 SV=1	32.0175	5	30	5	1	228	25.675	4.72	High	High	High	220000000	210000000	100000000	9	82.3173	5
Q5F464	Lipoma-preferred partner homolog OS=Gallus gallus GN=LPP PE=2 SV=1	39.7351	15	42	14	1	604	65.097	7.5	High	High	High	12000000	61000000	90000000	3.394	82.311	15
F1NYG4	Uncharacterized protein OS=Gallus gallus GN=APOH PE=4 SV=2	39.5722	12	38	12	1	374	41.066	8.22	High	High	High	54000000	44000000	95000000	3.329	82.2634	12
Q6JLB2	Proteasome subunit beta type OS=Gallus gallus GN=PSMB1 PE=3 SV=1	51.8987	10	38	10	1	237	25.968	6.89	High	High	High	94000000	79000000	61000000	9	82.175	10
E1C080	Uncharacterized protein OS=Gallus gallus GN=RAB8B PE=4 SV=2	57.4879	14	49	7	1	207	23.586	9.06	High	High	High	91000000	75000000	52000000	7.66	82.1526	14
F1P0J3	Lipase maturation factor OS=Gallus gallus GN=LMF2 PE=3 SV=2	21.9064	8	32	1	1	598	68.794	9.7	High	High	High	23000000	16000000	6600000	1.754	81.9387	8
O42388	Ubiquitin-ribosomal protein fusion protein OS=Gallus gallus PE=2 SV=1	41.4062	6	48	2	1	128	14.73	9.83	High	High	High	10000000	22000000	39000000	6.743	81.9366	6
P13914	Arylamine N-acetyltransferase, pineal gland isozyme NAT-3 OS=Gallus gallus PE=2 SV=1	53.4483	14	41	14	1	290	33.642	6.39	High	High	High	83000000	41000000	32000000	9	81.885	14
E1C043	Uncharacterized protein OS=Gallus gallus GN=COX5A PE=4 SV=2	34.8387	6	36	5	1	155	16.963	7.34	High	High	High	210000000	190000000	240000000	4.012	81.581	6
E1BQF9	Uncharacterized protein OS=Gallus gallus GN=CSDE1 PE=4 SV=2	33.5427	24	48	24	1	796	88.638	6.28	High	High	High	28000000	19000000	28000000	1.745	81.5529	24
E1BYF8	Uncharacterized protein OS=Gallus gallus GN=FNBP1 PE=4 SV=2	24.4733	15	44	15	1	617	71.318	5.72	High	High	High	160000000	200000000	51000000	1.728	81.5342	15
E1BV80	Uncharacterized protein OS=Gallus gallus GN=LIMS2 PE=4 SV=1	40.176	13	48	7	1	341	39.03	7.85	High	High	High	5700000	15000000	22000000	6.406	81.26	13
F1NM03	Basic leucine zipper and W2 domain-containing protein 2 OS=Gallus gallus GN=BZW2 PE=4 SV=1	44.8687	19	55	15	1	419	48.257	6.81	High	High	High	35000000	28000000	18000000	3.758	81.2587	19
E1C8R1	Probable ATP-dependent RNA helicase DDX6 OS=Gallus gallus GN=DDX6 PE=4 SV=1	32.7122	13	34	13	1	483	54.382	8.78	High	High	High	54000000	45000000	31000000	2.039	80.9413	13
F1NM39	Histone deacetylase OS=Gallus gallus GN=HDAC2 PE=3 SV=1	38.3197	15	47	9	1	488	55.269	5.91	High	High	High	31000000	31000000	17000000	3.047	80.931	15
Q2UZR2	Phosphoglucomutase 1 OS=Gallus gallus PE=2 SV=1	35.8209	18	41	17	1	603	66.55	8.82	High	High	High	31000000	27000000	19000000	1.907	80.8506	18
E1C9H8	Uncharacterized protein OS=Gallus gallus GN=PRKAR2A PE=4 SV=1	29.5	9	30	9	1	400	45.473	4.89	High	High	High	37000000	41000000	36000000	2.162	80.7532	9
F1NEF6	Uncharacterized protein OS=Gallus gallus GN=ACAD9 PE=3 SV=2	38.6364	19	45	19	1	616	67.761	7.46	High	High	High	38000000	33000000	23000000	2.44	80.5982	19
F1NR44	Uncharacterized protein OS=Gallus gallus GN=ECHS1 PE=3 SV=2	47.5083	11	32	11	1	301	31.554	8.69	High	High	High	48000000	55000000	50000000	2.675	80.3153	11
F1P304	Uncharacterized protein OS=Gallus gallus GN=ATP5O PE=3 SV=2	42.6667	8	41	8	1	225	24.501	9.82	High	High	High	77000000	73000000	78000000	3.87	80.3075	8
F1NSS0	Uncharacterized protein OS=Gallus gallus GN=LOC101749159 PE=4 SV=2	12.0912	23	44	22	1	2324	265.363	5.94	High	High	High	12000000	19000000	9700000	0.41	80.3038	23
F1P587	Uncharacterized protein OS=Gallus gallus GN=LOC418892 PE=4 SV=2	13.9893	20	40	20	1	1687	189.872	7.3	High	High	High	14000000	16000000	14000000	0.607	80.072	20
Q5ZKI0	Calcium/calmodulin-dependent protein kinase type II delta chain OS=Gallus gallus GN=CAMK2D PE=2 SV=1	36.5344	15	45	11	1	479	54.168	7.12	High	High	High	97000000	60000000	60000000	2.857	80.0686	15
E1BRE5	Uncharacterized protein OS=Gallus gallus GN=EEA1 PE=4 SV=2	19.0916	22	42	22	1	1409	161.643	5.73	High	High	High	17000000	14000000	17000000	0.618	80.041	22
P49024	Paxillin OS=Gallus gallus GN=PXN PE=1 SV=1	38.9982	15	40	15	1	559	61.203	6.55	High	High	High	30000000	35000000	51000000	2.924	79.8346	15
E1C9E5	Uncharacterized protein OS=Gallus gallus GN=BUB3 PE=4 SV=2	35.4592	11	33	11	1	392	43.972	7.68	High	High	High	58000000	58000000	52000000	2.899	79.726	11
F1NMC3	Uncharacterized protein OS=Gallus gallus GN=MTHFD1 PE=3 SV=1	31.2299	25	45	25	1	935	100.158	8.5	High	High	High	25000000	21000000	32000000	1.61	79.6015	25
Q5F418	26S proteasome non-ATPase regulatory subunit 1 OS=Gallus gallus GN=PSMD1 PE=2 SV=1	27.3298	20	45	20	1	955	105.995	5.36	High	High	High	46000000	42000000	23000000	1.448	79.5117	20
E1C6H2	Uncharacterized protein OS=Gallus gallus GN=FLII PE=4 SV=2	19.4466	18	41	18	1	1265	144.76	5.88	High	High	High	19000000	16000000	10000000	0.778	79.4362	18
F1NCI5	Uncharacterized protein OS=Gallus gallus GN=HNRNPA0 PE=4 SV=1	36.2805	8	34	6	1	328	32.966	9.61	High	High	High	200000000	190000000	220000000	2.162	79.291	8
R4GIN3	Uncharacterized protein OS=Gallus gallus GN=OTUB1 PE=4 SV=1	32.7485	10	38	10	1	342	38.472	6.14	High	High	High	53000000	49000000	36000000	3.467	79.066	10
Q5F356	Phosphatidylinositol 5-phosphate 4-kinase type-2 alpha OS=Gallus gallus GN=PIP4K2A PE=2 SV=1	28.1481	10	34	10	1	405	46.062	7.01	High	High	High	52000000	51000000	39000000	2.481	79.0401	10
Q5ZL99	Uncharacterized protein (Fragment) OS=Gallus gallus GN=RCJMB04_7b3 PE=2 SV=1	29.1925	8	39	8	1	322	36.881	6.98	High	High	High	48000000	42000000	31000000	5.31	78.888	8
F1NWF2	Uncharacterized protein OS=Gallus gallus GN=PRCP PE=4 SV=2	21.0856	8	31	8	1	479	54.115	6.27	High	High	High	82000000	83000000	53000000	1.754	78.5264	8
Q5ZLP8	Insulin-like growth factor 2 mRNA-binding protein 3 OS=Gallus gallus GN=IGF2BP3 PE=2 SV=1	25.1712	12	33	9	1	584	64.333	8.94	High	High	High	28000000	13000000	15000000	1.352	78.4111	12
O57389	2',3'-cyclic-nucleotide 3'-phosphodiesterase OS=Gallus gallus GN=CNP PE=2 SV=1	38.3333	15	41	15	1	420	47.206	9.07	High	High	High	47000000	46000000	34000000	1.762	78.3476	15
R4GJX7	Proteasome subunit alpha type-7 OS=Gallus gallus GN=PSMA7 PE=4 SV=1	58.0645	12	42	1	1	217	24.459	8.7	High	High	High	99000000	97000000	84000000	10.788	78.1235	12
F1N8I3	Uncharacterized protein OS=Gallus gallus GN=PITPNA PE=4 SV=2	43.0147	11	39	7	1	272	31.764	6.13	High	High	High	34000000	30000000	20000000	2.631	77.9709	11
F1ND23	Uncharacterized protein OS=Gallus gallus GN=NDUFS3 PE=3 SV=2	51.3619	10	29	10	1	257	29.171	6.42	High	High	High	26000000	31000000	20000000	3.833	77.5341	10
Q5ZL81	Uncharacterized protein OS=Gallus gallus GN=RCJMB04_7e16 PE=2 SV=1	40.2367	13	44	7	1	338	38.32	8.09	High	High	High	19000000	31000000	30000000	7.031	77.2538	13
Q5ZJX6	Uncharacterized protein OS=Gallus gallus GN=ABCE1 PE=2 SV=1	32.2204	15	38	15	1	599	67.312	8.27	High	High	High	38000000	26000000	19000000	1.966	77.2282	15
F1NPJ8	Glutathione peroxidase OS=Gallus gallus GN=GPX3 PE=3 SV=1	44.7964	8	35	8	1	221	24.639	8.38	High	High	High	140000000	270000000	190000000	3.394	77.1935	8
Q5ZLF2	Tyrosine-protein kinase OS=Gallus gallus GN=BTK PE=2 SV=1	30.7458	15	35	15	1	657	75.844	8.19	High	High	High	15000000	45000000	31000000	1.598	77.0625	15
E1BWG1	Uncharacterized protein OS=Gallus gallus GN=F13A1 PE=4 SV=2	20.788	14	44	1	1	736	83.698	6.65	High	Not Found	High	13000000		6500000	1.085	77.0022	14
F1NF80	Uncharacterized protein OS=Gallus gallus GN=PPCS PE=4 SV=2	49.3939	12	41	12	1	330	35.177	6.95	High	High	High	45000000	40000000	32000000	3.16	76.9328	12
F1NRH6	Rho-associated protein kinase OS=Gallus gallus GN=ROCK1 PE=3 SV=2	17.3049	20	39	12	1	1358	158.573	5.88	High	High	High	13000000	14000000	14000000	0.638	76.737	20
F1NV37	Uncharacterized protein OS=Gallus gallus GN=NT5C1B PE=4 SV=1	38.2271	12	38	12	1	361	40.239	5.86	High	High	High	40000000	25000000	18000000	2.3	76.6728	12
Q5ZK88	Paraspeckle component 1 OS=Gallus gallus GN=PSPC1 PE=2 SV=1	23.327	10	32	10	1	523	58.434	6.7	High	High	High	36000000	38000000	43000000	1.512	76.5062	10
F1N8Z0	Integrin alpha-1 OS=Gallus gallus GN=ITGA1 PE=3 SV=2	20.2553	19	42	19	1	1175	130.607	6.38	High	High	High	30000000	47000000	43000000	1.009	76.2921	19
F1NGU3	Uncharacterized protein OS=Gallus gallus GN=LRPPRC PE=4 SV=2	19.8395	24	52	24	1	1371	155.528	7.01	High	High	High	20000000	19000000	9800000	0.812	76.1312	24
R4GIN8	Uncharacterized protein OS=Gallus gallus GN=PRKACB PE=3 SV=1	41.9643	10	42	10	1	336	39.129	8.56	High	High	High	80000000	84000000	48000000	3.833	76.1216	10
E1BQH2	Uncharacterized protein OS=Gallus gallus PE=3 SV=2	16.7549	18	40	18	1	1134	129.949	6.7	High	High	High	23000000	22000000	9100000	0.885	76.0742	18
F1NEF5	Rho guanine nucleotide exchange factor 6 OS=Gallus gallus GN=ARHGEF6 PE=4 SV=1	25.4851	17	39	16	1	773	86.891	6.37	High	High	High	25000000	24000000	19000000	1.291	76.0025	17
F1NRM8	Endoplasmic reticulum resident protein 29 OS=Gallus gallus GN=ERP29 PE=4 SV=2	43.295	10	36	10	1	261	29.082	8.22	High	High	High	200000000	130000000	160000000	4.412	75.933	10
E1C5J6	Uncharacterized protein OS=Gallus gallus GN=LPXN PE=4 SV=2	36.8902	7	26	7	1	328	35.879	6.8	High	High	High	28000000	32000000	42000000	4.623	75.8812	7
P00368	Glutamate dehydrogenase 1, mitochondrial OS=Gallus gallus GN=GLUD1 PE=1 SV=1	29.8211	14	38	3	1	503	55.676	8.28	High	High	High	22000000	28000000	29000000	2.275	75.7827	14
E1BX85	Uncharacterized protein OS=Gallus gallus GN=GSTO1 PE=3 SV=1	55.2301	13	41	13	1	239	27.206	7.44	High	High	High	85000000	45000000	56000000	5.158	75.7695	13
R4GGJ0	Uncharacterized protein OS=Gallus gallus GN=RPS16 PE=3 SV=1	46.5753	8	36	8	1	146	16.403	10.21	High	High	High	140000000	100000000	120000000	5.813	75.695	8
F1P0G8	Uncharacterized protein OS=Gallus gallus GN=PALLD PE=4 SV=2	13.0499	14	36	14	1	1364	149.539	6.68	High	High	High	31000000	51000000	75000000	0.605	75.4977	14
E1C245	Uncharacterized protein OS=Gallus gallus GN=LOC101750034 PE=4 SV=2	6.98577	32	50	15	1	5411	613.41	5.5	High	High	High	9600000	7700000	4700000	0.223	75.3509	32
Q9DER6	Coagulation factor XIIIA OS=Gallus gallus PE=2 SV=1	20.1087	14	45	1	1	736	83.696	6.65	High	High	Not Found	28000000	12000000		1.085	75.0442	14
R4GJK0	Uncharacterized protein OS=Gallus gallus GN=RCC1 PE=4 SV=1	49.4005	12	31	12	1	417	44.466	7.25	High	High	High	36000000	37000000	25000000	4.179	74.9237	12
Q90ZG0	Peptidyl-prolyl cis-trans isomerase OS=Gallus gallus GN=FKBP12 PE=2 SV=1	59.2593	5	25	5	1	108	11.965	8.16	High	High	High	71000000	80000000	100000000	176.828	74.899	5
P02457	Collagen alpha-1(I) chain OS=Gallus gallus GN=COL1A1 PE=1 SV=3	10.3235	12	33	12	1	1453	137.67	5.62	High	High	High	44000000	56000000	510000000	0.449	74.8936	12
E1C7T8	Coatomer subunit gamma OS=Gallus gallus GN=COPG2 PE=3 SV=1	23.4214	15	32	12	1	871	97.495	5.69	High	High	High	18000000	9400000	8000000	1.089	74.5017	15
R4GME2	Uncharacterized protein OS=Gallus gallus GN=SRSF3 PE=4 SV=1	33.3333	6	43	5	1	177	20.934	11.47	High	High	High	150000000	170000000	200000000	3.329	74.4869	6
E1C7L3	Uncharacterized protein OS=Gallus gallus GN=SQRDL PE=4 SV=1	26.8889	12	31	12	1	450	49.941	9.23	High	High	High	66000000	52000000	45000000	1.512	74.2398	12
E1BQI4	Uncharacterized protein OS=Gallus gallus GN=GLOD4 PE=4 SV=2	33.7526	12	34	12	1	477	51.248	8.85	High	High	High	33000000	30000000	34000000	1.738	74.204	12
B6ZLK1	FACT complex subunit SSRP1 OS=Gallus gallus GN=SSRP1 PE=2 SV=1	26.9122	16	39	16	1	706	80.045	6.87	High	High	High	32000000	28000000	22000000	1.907	74.0948	16
Q5ZKZ9	Lipase maturation factor 2 OS=Gallus gallus GN=LMF2 PE=2 SV=2	16.5266	9	33	2	1	714	81.514	9.6	High	High	High	55000000	38000000	22000000	1.438	73.9912	9
E1BRU3	Uncharacterized protein OS=Gallus gallus GN=RBM39 PE=4 SV=2	36.0153	12	26	12	1	522	58.502	10.17	High	High	High	34000000	26000000	20000000	2.162	73.9594	12
P05083	Argininosuccinate lyase OS=Gallus gallus GN=ASL2 PE=2 SV=1	37.9828	16	30	16	1	466	51.012	6.24	High	High	High	100000000	6700000	8300000	3.894	73.81	16
Q90XD9	Transcriptional coactivator p100 (Fragment) OS=Gallus gallus PE=2 SV=1	24.93	15	46	15	1	714	80.107	6.43	High	High	High	36000000	27000000	28000000	1.434	73.808	15
Q9PW72	PDZ and LIM domain protein 4 OS=Gallus gallus GN=PDLIM4 PE=2 SV=1	50.9091	11	32	11	1	330	35.816	7.15	High	High	High	29000000	50000000	57000000	4.275	73.7104	11
R4GK63	Uncharacterized protein OS=Gallus gallus GN=GBP PE=4 SV=1	43.75	21	45	20	1	576	65.599	5.81	High	High	High	89000000	45000000	40000000	3.375	73.4096	21
H9KZT7	Uncharacterized protein OS=Gallus gallus GN=ILF2 PE=4 SV=1	40	10	32	10	1	390	42.949	5.41	High	High	High	46000000	44000000	25000000	3.16	73.3013	10
F2XNG5	Cathelicidin-2 OS=Gallus gallus GN=CathL2 PE=2 SV=1	46.7532	7	30	7	1	154	16.936	8	High	High	High	120000000	170000000	150000000	18.307	73.2358	7
F1NKE8	Uncharacterized protein OS=Gallus gallus GN=PDXK PE=4 SV=2	44.7205	9	35	9	1	322	35.618	6.54	High	High	High	43000000	29000000	36000000	4.995	73.0685	9
Q5ZL33	Serine-threonine kinase receptor-associated protein OS=Gallus gallus GN=STRAP PE=2 SV=2	46.8571	13	35	13	1	350	38.117	5.11	High	High	High	43000000	34000000	46000000	3.806	72.9485	13
F1NT10	Uncharacterized protein OS=Gallus gallus GN=TCERG1 PE=4 SV=2	20.911	17	37	17	1	966	109.872	8.54	High	High	High	27000000	32000000	33000000	1.848	72.8917	17
D2Z1L9	LIM and SH3 protein 1 OS=Gallus gallus GN=LASP1 PE=2 SV=1	37.2093	10	35	10	1	258	29.636	7.4	High	High	High	98000000	170000000	190000000	2.594	72.8679	10
P15575	Band 3 anion transport protein OS=Gallus gallus GN=SLC4A1 PE=2 SV=1	15.1844	13	34	13	1	922	102.158	6.74	High	High	High	110000000	120000000	47000000	0.974	72.7108	13
A5HUL2	MHC class II beta chain 1 OS=Gallus gallus GN=BLB1 PE=4 SV=1	26.2357	5	27	1	1	263	29.228	7.02	Not Found	High	Not Found		6900000		1.154	72.3107	5
Q98932	Ras-related protein Rab-5C OS=Gallus gallus GN=RAB5C PE=1 SV=1	53.2407	8	27	4	1	216	23.539	8.41	High	High	High	29000000	31000000	23000000	3.394	72.1523	8
H9L1A3	Uncharacterized protein OS=Gallus gallus GN=LOC100859076 PE=4 SV=2	55.9671	13	32	13	1	243	27.577	6.54	High	High	High	35000000	43000000	46000000	4.456	72.1043	13
F1N8G6	Uncharacterized protein OS=Gallus gallus GN=TINAGL1 PE=3 SV=2	25.8621	9	31	9	1	464	51.647	6.8	High	High	High	45000000	53000000	78000000	2.03	72.0787	9
Q5ZMB9	Tyrosine-protein kinase OS=Gallus gallus GN=LYN PE=2 SV=1	38.6179	15	37	12	1	492	56.167	6.86	High	High	High	31000000	31000000	21000000	2.562	71.9466	15
Q9DEH3	Diaphanous homologue OS=Gallus gallus PE=2 SV=1	12.8492	17	38	16	1	1253	139.176	6.54	High	High	High	28000000	25000000	13000000	0.826	71.8558	17
Q5ZKQ2	Uncharacterized protein OS=Gallus gallus GN=QDPR PE=2 SV=1	66.3866	9	28	9	1	238	24.879	6.9	High	High	High	38000000	49000000	37000000	5.105	71.7467	9
Q5ZLD5	Uncharacterized protein OS=Gallus gallus GN=RCJMB04_6k8 PE=2 SV=1	35.9331	9	24	9	1	359	38.492	4.98	High	High	High	34000000	29000000	47000000	2.875	71.7338	9
F1NNS1	Dolichyl-diphosphooligosaccharide--protein glycosyltransferase 48 kDa subunit OS=Gallus gallus GN=DDOST PE=3 SV=2	35.4545	11	36	11	1	440	48.735	5.6	High	High	High	99000000	68000000	46000000	2.162	71.6212	11
Q5ZMW3	Apoptosis inhibitor 5 OS=Gallus gallus GN=API5 PE=2 SV=1	28.8719	13	36	12	1	523	58.573	7.39	High	High	High	35000000	39000000	29000000	1.683	71.4822	13
E1C658	Uncharacterized protein OS=Gallus gallus GN=ATP5H PE=4 SV=2	68.5185	10	44	10	1	162	18.419	8.78	High	High	High	130000000	96000000	140000000	9	71.4256	10
F1N876	Uncharacterized protein OS=Gallus gallus GN=SEPHS1 PE=4 SV=2	28.3163	7	26	7	1	392	42.895	5.97	High	High	High	32000000	46000000	36000000	2.162	71.3731	7
Q5F3B6	Uncharacterized protein (Fragment) OS=Gallus gallus GN=RCJMB04_23b17 PE=2 SV=1	45.4545	13	33	1	1	385	41.058	9.54	High	High	High	14000000	36000000	22000000	2.981	71.2729	13
F1NE97	Nuclear migration protein nudC OS=Gallus gallus GN=NUDC PE=4 SV=1	39.0029	13	34	13	1	341	39.172	5.4	High	High	High	70000000	49000000	52000000	3.962	71.0695	13
E1C4M3	Uncharacterized protein OS=Gallus gallus GN=CTSZ PE=3 SV=1	29.5082	7	23	7	1	305	33.831	7.53	High	High	High	110000000	87000000	110000000	2.981	70.9074	7
R4GI26	Uncharacterized protein OS=Gallus gallus GN=GNA13 PE=4 SV=1	33.687	11	28	9	1	377	43.749	7.75	High	High	High	130000000	130000000	89000000	2.511	70.7657	11
E1BZD8	Uncharacterized protein OS=Gallus gallus PE=4 SV=2	33.8809	13	34	6	1	487	55.668	6.76	High	High	High	4300000	5900000	8200000	2.162	70.7558	13
F1NKW9	Uncharacterized protein OS=Gallus gallus GN=PSMD5 PE=4 SV=2	31.9444	12	35	1	1	504	55.742	5.34	High	High	High	15000000	3200000	5500000	1.848	70.7261	12
Q9PRL8	Acyl-CoA-binding protein OS=Gallus gallus GN=DBI PE=1 SV=1	56.9767	4	28	4	1	86	9.639	6.1	High	High	High	170000000	160000000	200000000	24.119	70.7257	4
E1BVC4	Uncharacterized protein OS=Gallus gallus GN=SEC13 PE=4 SV=1	37.8125	8	25	8	1	320	35.158	5.27	High	High	High	66000000	77000000	46000000	4.179	70.6323	8
E1C3X1	Uncharacterized protein OS=Gallus gallus GN=DOCK8 PE=4 SV=2	14.1635	25	48	25	1	2104	238.895	6.76	High	High	High	18000000	17000000	7500000	0.596	70.582	25
Q5ZIE0	Uncharacterized protein OS=Gallus gallus GN=EIF5 PE=2 SV=1	29.7674	10	34	10	1	430	49.048	5.34	High	High	High	42000000	36000000	39000000	1.783	70.4996	10
B8YK79	Lysozyme OS=Gallus gallus GN=LYZ PE=3 SV=1	58.5034	7	23	7	1	147	16.228	9.07	High	High	High	79000000	170000000	150000000	4.012	70.3681	7
F1NAK4	Uncharacterized protein OS=Gallus gallus GN=GCN1L1 PE=4 SV=2	12.832	26	49	26	1	2673	293.592	7.31	High	High	High	13000000	48000000	3300000	0.468	70.2658	26
E1BZG2	Uncharacterized protein OS=Gallus gallus GN=UAP1L1 PE=4 SV=1	33.4638	16	36	16	1	511	56.923	6.54	High	High	High	33000000	40000000	31000000	1.572	70.2149	16
Q5ZI72	Heterogeneous nuclear ribonucleoprotein D-like OS=Gallus gallus GN=HNRNPDL PE=2 SV=1	32.2259	11	36	9	1	301	33.423	7.31	High	High	High	68000000	69000000	79000000	4.412	70.0239	11
E1BZ19	DNA topoisomerase 2 OS=Gallus gallus GN=TOP2B PE=3 SV=2	14.0135	21	48	17	1	1627	183.247	8.28	High	High	High	82000000	67000000	79000000	0.557	69.7782	21
F1NLE4	Glutathione synthetase OS=Gallus gallus GN=GSS PE=3 SV=2	33.1224	11	29	11	1	474	52.253	5.88	High	High	High	26000000	26000000	22000000	1.371	69.3733	11
Q5ZMK8	Uncharacterized protein OS=Gallus gallus GN=RCJMB04_1l22 PE=2 SV=1	46.5241	20	39	20	1	561	62.403	7.77	High	High	High	27000000	24000000	8100000	3.642	69.3117	20
F1NPU8	High mobility group protein B2 OS=Gallus gallus GN=HMGB2 PE=4 SV=1	32.3671	9	34	8	1	207	23.787	8.38	High	High	High	55000000	44000000	57000000	7.377	69.2221	9
E1BUB6	Uncharacterized protein OS=Gallus gallus GN=GSTT1L PE=3 SV=2	36.1538	8	33	8	1	260	29.877	8.35	High	High	High	34000000	33000000	44000000	4.412	69.2038	8
Q5ZKL7	Bridging integrator 2 OS=Gallus gallus GN=BIN2 PE=2 SV=1	27.3109	12	31	7	1	476	51.148	4.89	High	High	High	51000000	34000000	36000000	2.675	69.1483	12
A0A0A0MQ53	Tyrosine-protein kinase SYK OS=Gallus gallus GN=SYK PE=3 SV=1	30.9748	15	35	14	1	636	72.376	8.05	High	High	High	18000000	32000000	22000000	1.748	69.0885	15
Q5ZLY3	Uncharacterized protein OS=Gallus gallus GN=TMOD3 PE=2 SV=1	36.3636	11	40	10	1	352	39.342	5.21	High	High	High	26000000	33000000	46000000	2.481	69.0549	11
Q5ZM25	Obg-like ATPase 1 OS=Gallus gallus GN=OLA1 PE=2 SV=1	42.1717	12	38	12	1	396	44.75	8.07	High	High	High	51000000	43000000	32000000	2.728	68.957	12
Q5ZIY2	Uncharacterized protein OS=Gallus gallus GN=RCJMB04_22n3 PE=2 SV=1	40.0735	11	35	7	1	272	31.7	5.88	High	High	High	34000000	30000000	23000000	2.325	68.9489	11
Q5ZLE6	Eukaryotic translation initiation factor 3 subunit H OS=Gallus gallus GN=EIF3H PE=2 SV=1	57.7586	14	32	14	1	348	39.512	6.47	High	High	High	39000000	33000000	34000000	3.642	68.7411	14
E1BZS8	Uncharacterized protein OS=Gallus gallus GN=TXNL1 PE=4 SV=1	60.2076	12	32	12	1	289	32.333	5.07	High	High	High	53000000	55000000	91000000	5.494	68.6986	12
Q8UWG7	60S ribosomal protein L6 OS=Gallus gallus GN=RPL6 PE=2 SV=1	29.5302	8	32	8	1	298	33.902	10.67	High	High	High	63000000	26000000	17000000	3.87	68.4771	8
Q6XD56	SWAN ribonucleoprotein OS=Gallus gallus PE=2 SV=1	14.8816	13	35	13	1	887	93.829	8.31	High	High	High	30000000	38000000	37000000	1.371	68.3893	13
Q5ZLC7	Microtubule-associated protein RP/EB family member 1 OS=Gallus gallus GN=MAPRE1 PE=2 SV=1	53.1008	14	36	11	1	258	29.125	5.14	High	High	High	65000000	56000000	40000000	9	68.1282	14
Q90YH9	Testin OS=Gallus gallus GN=TES PE=2 SV=1	35.782	13	31	13	1	422	47.951	7.77	High	High	High	18000000	29000000	35000000	2.29	68.0386	13
Q5ZMK3	Uncharacterized protein OS=Gallus gallus GN=SCCPDH PE=2 SV=1	36.1751	10	29	10	1	434	46.825	9.01	High	High	High	54000000	69000000	44000000	2.008	67.9844	10
Q5ZLF7	Importin subunit alpha OS=Gallus gallus GN=RCJMB04_6g17 PE=2 SV=1	32.6296	9	29	5	1	521	57.819	4.96	High	High	High	21000000	17000000	15000000	2.008	67.8624	9
R4GHR1	UMP-CMP kinase OS=Gallus gallus GN=CMPK1 PE=3 SV=1	56.2212	11	41	11	1	217	24.705	6.38	High	High	High	72000000	57000000	63000000	7.483	67.8562	11
F1NSZ4	Uncharacterized protein OS=Gallus gallus GN=NPEPL1 PE=4 SV=2	31.3576	13	38	13	1	523	56.054	6.86	High	High	High	38000000	38000000	29000000	2.594	67.8085	13
Q9DDJ1	Superoxide dismutase OS=Gallus gallus GN=MNSOD PE=2 SV=1	35.7143	7	26	1	1	224	24.931	8.41	Not Found	High	Not Found		24000000		4.623	67.7581	7
F1NJF0	Uncharacterized protein OS=Gallus gallus GN=C1QBP PE=4 SV=2	23.1884	5	26	5	1	207	23.532	4.48	High	High	High	110000000	94000000	120000000	4.623	67.5839	5
Q5F3E6	Uncharacterized protein OS=Gallus gallus GN=RCJMB04_19g16 PE=2 SV=1	40.159	14	33	13	1	503	56.484	5.86	High	High	High	33000000	36000000	20000000	2.398	67.3528	14
A4F5B2	TAP binding protein OS=Gallus gallus GN=TPN PE=2 SV=1	19.7674	7	27	1	1	430	45.391	8.65	High	High	High	8600000	7600000	22000000	1.512	67.2876	7
E1BTC5	Tyrosine-protein phosphatase non-receptor type OS=Gallus gallus GN=LOC419429 PE=3 SV=1	32.7703	17	45	14	1	592	67.999	7.71	High	High	High	16000000	39000000	35000000	1.994	67.2463	17
Q5ZMB8	Uncharacterized protein OS=Gallus gallus GN=PSMC2 PE=2 SV=1	40.6467	16	34	16	1	433	48.631	5.95	High	High	High	35000000	31000000	35000000	2.282	67.1872	16
R4GJP9	Histone H2A OS=Gallus gallus GN=LOC101751709 PE=3 SV=1	30	3	39	1	0	130	14.053	11.33	High	High	High	43000000	38000000	28000000	4.179	67.0945	3
Q5ZL83	Uncharacterized protein OS=Gallus gallus GN=SUCLG1 PE=2 SV=1	34.139	8	33	8	1	331	34.827	9.44	High	High	High	67000000	52000000	68000000	4.623	67.0192	8
Q5ZJ38	Uncharacterized protein OS=Gallus gallus GN=RANBP1 PE=2 SV=1	31.25	5	23	5	1	208	24.156	5.24	High	High	High	86000000	80000000	120000000	3.642	66.807	5
F1NJ69	Uncharacterized protein OS=Gallus gallus GN=USO1 PE=4 SV=2	18.9076	14	31	13	1	952	106.066	4.98	High	High	High	20000000	19000000	15000000	1.121	66.7545	14
R4GG13	Uncharacterized protein OS=Gallus gallus GN=NCKAP1L PE=4 SV=1	15.3097	14	31	14	1	1130	126.681	6.58	High	High	High	39000000	32000000	13000000	0.762	66.7283	14
F1NPA2	Uncharacterized protein OS=Gallus gallus GN=PSMD11 PE=4 SV=2	28.972	10	28	10	1	428	47.887	6.37	High	High	High	40000000	40000000	33000000	1.438	66.6973	10
Q5F3W4	Carboxypeptidase OS=Gallus gallus GN=SCPEP1 PE=2 SV=1	23.991	8	23	8	1	446	49.945	5.97	High	High	High	57000000	39000000	43000000	1.721	66.593	8
R4GLP7	Citrate synthase OS=Gallus gallus PE=3 SV=1	37.4346	12	40	8	1	382	42.476	6.99	High	High	High	99000000	97000000	65000000	5.661	66.5682	12
F1CN60	MHC class I antigen OS=Gallus gallus PE=2 SV=1	24.507	12	38	3	1	355	39.285	5.88	Not Found	High	High		24000000	38000000	3.281	66.3313	12
E1BQU4	Uncharacterized protein OS=Gallus gallus GN=NSF PE=4 SV=2	25.9459	17	44	17	1	740	82.125	6.81	High	High	High	32000000	23000000	17000000	1.467	66.201	17
Q5ZI93	Uncharacterized protein OS=Gallus gallus GN=TPD52L2 PE=2 SV=1	52.1951	10	25	10	1	205	22.168	5.74	High	High	High	46000000	72000000	98000000	5.105	66.1944	10
F1P0Z7	Uncharacterized protein OS=Gallus gallus GN=ARL8B PE=3 SV=2	40.3226	6	24	2	1	186	21.495	8.43	High	High	High	22000000	30000000	13000000	3.642	65.9848	6
F1NSP7	26S protease regulatory subunit 4 OS=Gallus gallus GN=PSMC1 PE=3 SV=2	43.8389	15	37	14	1	422	47.487	6.11	High	High	High	41000000	37000000	34000000	3.262	65.9081	15
F1NKZ3	Collagen alpha-1(XIV) chain OS=Gallus gallus GN=COL14A1 PE=4 SV=2	13.9301	21	41	20	1	1888	202.614	5.4	High	High	High	2900000	19000000	15000000	0.757	65.904	21
F2Z4K7	40S ribosomal protein S3a OS=Gallus gallus GN=RPS3A PE=3 SV=1	33.7121	9	32	9	1	264	29.848	9.72	High	High	High	82000000	71000000	72000000	3.084	65.8875	9
F1NEX5	Beta-hexosaminidase OS=Gallus gallus GN=HEXA PE=3 SV=1	32.6996	12	34	10	1	526	58.911	6.54	High	High	High	38000000	51000000	23000000	1.929	65.705	12
P16527	Myristoylated alanine-rich C-kinase substrate OS=Gallus gallus GN=MARCKS PE=1 SV=2	50.8897	7	21	7	1	281	27.712	4.44	High	High	High	37000000	40000000	44000000	1.955	65.3531	7
Q5F3P0	Uncharacterized protein OS=Gallus gallus GN=RCJMB04_11e7 PE=2 SV=1	30.3571	12	32	1	1	504	55.693	5.34	High	Not Found	Not Found	21000000			1.656	65.3265	12
Q04584	Zyxin OS=Gallus gallus GN=ZYX PE=1 SV=1	20.1107	6	19	5	1	542	58.5	7.11	High	High	High	33000000	39000000	37000000	1.154	65.2954	6
Q5ZKG5	Low molecular weight phosphotyrosine protein phosphatase OS=Gallus gallus GN=ACP1 PE=2 SV=3	62.6582	9	28	9	1	158	18.184	7.2	High	High	High	61000000	67000000	87000000	5.813	65.2121	9
Q5ZM75	Uncharacterized protein OS=Gallus gallus GN=RCJMB04_2o24 PE=2 SV=1	23.7354	9	34	9	1	514	58.267	6.49	High	High	High	53000000	46000000	31000000	1.626	65.198	9
F1NST1	Uncharacterized protein OS=Gallus gallus GN=ACSS2 PE=4 SV=2	25.4962	13	30	13	1	655	73.76	7.27	High	High	High	32000000	17000000	11000000	1.762	65.1493	13
Q5ZIP7	Uncharacterized protein OS=Gallus gallus GN=RAB5A PE=2 SV=1	53.4884	8	28	4	1	215	23.527	8.13	High	High	High	21000000	20000000	15000000	3.394	65.0633	8
E1BTY4	Sorting nexin OS=Gallus gallus GN=SNX9 PE=3 SV=1	24.5	10	26	10	1	600	67.051	5.58	High	High	High	34000000	29000000	18000000	1.371	65.0571	10
Q5ZJV0	Uncharacterized protein OS=Gallus gallus GN=COPS4 PE=2 SV=1	44.7689	15	38	15	1	411	46.756	5.96	High	High	High	29000000	25000000	24000000	3.047	64.9896	15
Q5ZJN2	Ras-related protein Rab-11A OS=Gallus gallus GN=RAB11A PE=2 SV=1	42.1296	9	31	1	1	216	24.423	6.57	Not Found	High	High		19000000	24000000	3.642	64.9584	9
Q9I882	Protein kinase C inhibitor OS=Gallus gallus GN=chPKCI PE=2 SV=1	69.8413	4	27	4	1	126	13.75	6.79	High	High	High	35000000	96000000	78000000	12.895	64.8082	4
E1BTM0	Uncharacterized protein OS=Gallus gallus GN=ITIH5 PE=4 SV=2	25.8675	21	39	21	1	951	106.899	8.5	High	High	High	45000000	72000000	24000000	1.181	64.7913	21
F1N9I5	ELAV-like protein OS=Gallus gallus GN=ELAVL1 PE=3 SV=1	40.7975	10	28	10	1	326	36.08	8.94	High	High	High	40000000	47000000	44000000	2.875	64.7802	10
E1BSF5	Branched-chain-amino-acid aminotransferase OS=Gallus gallus GN=BCAT1 PE=3 SV=2	29.2746	9	26	9	1	386	42.998	5.77	High	High	High	76000000	50000000	47000000	3.217	64.7372	9
Q5ZLI2	Proteasome subunit alpha type OS=Gallus gallus GN=PSMA3 PE=2 SV=1	37.6471	10	35	10	1	255	28.463	5.05	High	High	High	230000000	270000000	280000000	6.197	64.7171	10
Q5ZK10	NSFL1 cofactor p47 OS=Gallus gallus GN=NSFL1C PE=2 SV=1	40.1084	12	29	12	1	369	40.616	5.15	High	High	High	20000000	32000000	42000000	2.481	64.6485	12
Q6J4Y8	FUS/TLS OS=Gallus gallus PE=1 SV=1	12.8968	7	28	4	1	504	52.329	9.44	High	High	High	67000000	110000000	86000000	1.783	64.4853	7
Q5ZKQ8	ADP-ribosylation factor-like protein 8A OS=Gallus gallus GN=ARL8A PE=2 SV=1	50	7	23	3	1	186	21.43	7.77	High	High	High	25000000	33000000	15000000	4.623	64.466	7
Q6IFY8	Reticulon (Fragment) OS=Gallus gallus GN=RTN3 PE=2 SV=1	22.7723	4	25	4	1	202	21.976	6.87	High	High	High	150000000	100000000	64000000	3.642	64.3095	4
F1NBS9	Uncharacterized protein OS=Gallus gallus GN=VAT1 PE=4 SV=2	33.7696	12	37	12	1	382	41.651	6.62	High	High	High	61000000	46000000	38000000	4.012	64.1015	12
F1N903	Uncharacterized protein OS=Gallus gallus GN=PSMD6 PE=4 SV=2	41.3882	15	40	15	1	389	45.548	6.18	High	High	High	40000000	34000000	15000000	2.857	64.0811	15
A0A089GLF3	MHC class I antigen OS=Gallus gallus PE=2 SV=1	22.2535	10	35	1	0	355	39.16	6.46	High	High	Not Found	67000000	9300000		2.36	64.0166	10
F1NSA7	Uncharacterized protein OS=Gallus gallus GN=LOC100857563 PE=4 SV=2	16.558	11	24	5	1	767	86.287	5.58	High	Not Found	High	86000000		120000000	1.006	64.0059	11
A4F5B1	TAP binding protein OS=Gallus gallus GN=TPN PE=2 SV=1	23.9535	8	26	2	1	430	45.482	8.65	High	Not Found	High			2700000	1.818	63.9872	8
F1NPG7	Uncharacterized protein OS=Gallus gallus GN=STAB1 PE=4 SV=2	11.7191	23	43	23	1	2321	251.566	6.68	High	High	High	24000000	16000000	12000000	0.597	63.8246	23
E1BTM1	Uncharacterized protein OS=Gallus gallus GN=ETF1 PE=4 SV=1	34.5538	12	31	12	1	437	49	5.71	High	High	High	36000000	31000000	24000000	2.3	63.2852	12
Q5F3J3	Uncharacterized protein OS=Gallus gallus GN=RCJMB04_15g18 PE=2 SV=1	38.7991	15	33	1	1	433	48.885	4.97	High	High	Not Found	3000000			3.125	63.107	15
F1P1B7	Uncharacterized protein OS=Gallus gallus GN=NAP1L4 PE=3 SV=1	26.0638	8	26	6	1	376	42.869	4.61	High	High	High	26000000	42000000	40000000	2.36	63.0851	8
E1BXX9	Uncharacterized protein OS=Gallus gallus GN=PARP9 PE=4 SV=1	31.3394	18	26	18	1	769	85.953	7.59	High	High	High	1200000000	9400000	9700000	1.721	63.07	18
Q5ZIZ7	Uncharacterized protein OS=Gallus gallus GN=RCJMB04_22f12 PE=2 SV=1	30.1703	10	35	9	1	411	45.612	6.48	High	High	High	58000000	44000000	55000000	1.873	62.9819	10
F1NK29	Na(+)/H(+) exchange regulatory cofactor NHE-RF OS=Gallus gallus GN=SLC9A3R1 PE=4 SV=1	36.6366	10	32	10	1	333	35.859	6.16	High	High	High	57000000	59000000	79000000	1.754	62.9607	10
E1C1G8	Uncharacterized protein OS=Gallus gallus GN=FBLN5 PE=4 SV=1	25	10	30	10	1	444	49.627	4.67	High	High	High	23000000	30000000	140000000	1.462	62.8904	10
Q5F3L2	Uncharacterized protein OS=Gallus gallus GN=RCJMB04_14f6 PE=2 SV=1	22.5882	8	32	8	1	425	45.507	8.13	High	High	High	61000000	76000000	92000000	2.34	62.8729	8
P22451	60S ribosomal protein L5 OS=Gallus gallus GN=RPL5 PE=2 SV=2	34.6801	9	29	9	1	297	34.07	9.72	High	High	High	42000000	42000000	43000000	3.084	62.8303	9
Q91956	Uncharacterized protein OS=Gallus gallus PE=2 SV=1	26.6871	7	31	7	1	326	36.297	9.85	High	High	High	68000000	77000000	88000000	2.728	62.7728	7
Q5ZJZ9	Uncharacterized protein OS=Gallus gallus GN=RCJMB04_14b8 PE=2 SV=1	19.8962	9	33	9	1	578	64.558	8.09	High	High	High	41000000	34000000	20000000	1.207	62.7456	9
R9PXM6	Small nuclear ribonucleoprotein-associated protein B' OS=Gallus gallus GN=SNRPB PE=4 SV=1	12.743	7	34	7	1	463	47.178	11.69	High	High	High	130000000	130000000	120000000	1.154	62.7323	7
F1NPS0	Uncharacterized protein OS=Gallus gallus GN=NUP155 PE=4 SV=2	20.0717	22	39	22	1	1395	154.733	6.23	High	High	High	17000000	25000000	11000000	1.13	62.7188	22
Q5ZHW4	Ras-related protein Rab-5B OS=Gallus gallus GN=RAB5B PE=2 SV=1	55.3488	8	24	5	1	215	23.6	8.13	High	High	High	32000000	40000000	21000000	3.394	62.7048	8
F1NA05	Uncharacterized protein OS=Gallus gallus GN=RANBP2 PE=4 SV=2	10.4021	28	43	27	1	3009	334.264	5.94	High	High	High	23000000	13000000	12000000	0.378	62.7028	28
Q5F406	Uncharacterized protein OS=Gallus gallus GN=RCJMB04_3o14 PE=2 SV=1	28.3784	13	29	11	1	518	58.381	5.16	High	High	High	29000000	25000000	19000000	1.929	62.7012	13
F1NFR4	Exportin-7 OS=Gallus gallus GN=XPO7 PE=4 SV=2	18.4913	17	40	17	1	1087	123.811	6.35	High	High	High	18000000	20000000	8200000	0.981	62.6648	17
O13035	Prosaposin OS=Gallus gallus GN=PSAP PE=1 SV=1	22.7799	10	31	1	1	518	57.562	5.17	High	Not Found	Not Found	1800000			1.154	62.2401	10
F1NLL4	Uncharacterized protein OS=Gallus gallus GN=NUTF2 PE=4 SV=2	44.8819	3	16	3	1	127	14.423	6.35	High	High	High	67000000	80000000	72000000	4.179	62.2063	3
Q9DG07	SLP-76 adaptor protein OS=Gallus gallus GN=SLP76 PE=1 SV=1	18.1132	10	27	9	1	530	59.544	6.3	High	High	High	42000000	16000000	21000000	1.021	62.0683	10
P08287	Histone H1.11L OS=Gallus gallus PE=1 SV=2	18.6667	5	30	5	1	225	22.514	10.96	High	High	High	140000000	210000000	130000000	2.162	61.9762	5
P21868	Casein kinase II subunit alpha OS=Gallus gallus GN=CSNK2A1 PE=2 SV=1	42.9668	12	30	9	1	391	45.162	7.74	High	High	High	30000000	25000000	21000000	4.179	61.9647	12
E1C2I9	Uncharacterized protein OS=Gallus gallus GN=LARS PE=3 SV=1	18.4367	17	37	17	1	1177	134.189	6.93	High	High	High	21000000	18000000	9700000	0.84	61.9269	17
F1P541	Ubiquitin carboxyl-terminal hydrolase OS=Gallus gallus GN=UCHL5 PE=3 SV=2	56.5657	12	28	12	1	297	33.728	5.36	High	High	High	20000000	20000000	20000000	4.275	61.7438	12
F1NTC8	Uncharacterized protein OS=Gallus gallus GN=PDLIM5 PE=4 SV=1	29.0756	13	29	13	1	595	64.05	7.93	High	High	High	39000000	24000000	47000000	1.865	61.7414	13
Q5ZHL7	Uncharacterized protein OS=Gallus gallus GN=AIFM1 PE=2 SV=1	26.5651	12	29	12	1	591	64.482	9.01	High	High	High	35000000	27000000	15000000	1.829	61.7363	12
F1N9N4	Stathmin-3 OS=Gallus gallus GN=NPC2 PE=4 SV=1	60.1351	7	24	7	1	148	16.195	6.51	High	High	High	130000000	49000000	58000000	4.337	61.6832	7
B5BSC2	MHC class I alpha chain 2 OS=Gallus gallus GN=BF2 PE=3 SV=1	20.5634	10	29	1	0	355	38.942	6.06	High	Not Found	Not Found	20000000			2.793	61.653	10
E1BYG8	Uncharacterized protein OS=Gallus gallus GN=GSPT1 PE=4 SV=2	23.4628	12	27	12	1	618	67.615	5.21	High	High	High	50000000	38000000	43000000	1.626	61.462	12
F1P593	Heat shock protein beta-1 OS=Gallus gallus GN=HSPB1 PE=3 SV=2	57.2165	8	28	8	1	194	21.813	6.7	High	High	High	32000000	41000000	72000000	9	61.4599	8
O93417	Caspase-3 OS=Gallus gallus GN=CASP3 PE=2 SV=1	41.3428	9	31	8	1	283	31.655	6.87	High	High	High	40000000	41000000	28000000	2.162	61.3742	9
Q6QLQ5	Cathelicidin-1 OS=Gallus gallus GN=CATHL1 PE=1 SV=1	35.1351	5	26	5	1	148	16.061	8	High	High	High	130000000	220000000	170000000	6.499	61.3396	5
Q5F387	Uncharacterized protein OS=Gallus gallus GN=SF3A3 PE=2 SV=1	26.5469	10	24	10	1	501	58.852	5.38	High	High	High	36000000	41000000	27000000	1.683	61.1768	10
F1NPH9	Uncharacterized protein OS=Gallus gallus GN=UMPS PE=3 SV=1	30.2714	12	28	12	1	479	51.866	6.48	High	High	High	19000000	28000000	26000000	1.626	61.0108	12
F1NA76	Uncharacterized protein OS=Gallus gallus GN=TMED10 PE=3 SV=1	36.5297	6	26	6	1	219	24.787	7.78	High	High	High	100000000	82000000	61000000	3.924	60.9794	6
Q07598	Non-specific lipid-transfer protein (Fragment) OS=Gallus gallus GN=SCP2 PE=2 SV=1	26.5082	14	31	14	1	547	58.654	8.19	High	High	High	63000000	40000000	40000000	2.054	60.8864	14
F1P4Y3	Serine/threonine-protein kinase 4 OS=Gallus gallus GN=STK4 PE=4 SV=1	31.4815	13	30	7	1	486	55.362	5.11	High	High	High	16000000	15000000	16000000	1.929	60.8783	13
F1N8P1	Neuropilin-1 OS=Gallus gallus GN=NRP1 PE=4 SV=1	24.6171	16	39	16	1	914	102.449	5.49	High	High	High	16000000	23000000	14000000	1.387	60.8529	16
P00174	Cytochrome b5 OS=Gallus gallus GN=CYB5A PE=1 SV=4	52.1739	5	21	5	1	138	15.536	5.15	High	High	High	65000000	48000000	50000000	16.783	60.8021	5
F1NEI9	Uncharacterized protein OS=Gallus gallus GN=NUP93 PE=4 SV=2	20.6349	17	30	17	1	819	93.541	6.25	High	High	High	21000000	21000000	7600000	0.92	60.7588	17
O57476	Hsp90 co-chaperone Cdc37 OS=Gallus gallus GN=CDC37 PE=2 SV=1	21.1196	7	25	7	1	393	45.579	5.33	High	High	High	80000000	60000000	62000000	1.512	60.7535	7
Q5ZJI7	Uncharacterized protein OS=Gallus gallus GN=ARPC1A PE=2 SV=1	41.0811	11	34	10	1	370	41.663	8.31	High	High	High	20000000	62000000	18000000	2.831	60.7473	11
Q5ZLD1	Uncharacterized protein OS=Gallus gallus GN=FH PE=2 SV=1	38.6588	13	29	13	1	507	54.265	9.13	High	High	High	44000000	40000000	27000000	1.656	60.6683	13
F1NZS9	Uncharacterized protein OS=Gallus gallus GN=TMPO PE=4 SV=1	35.2018	11	27	11	1	446	50.141	8.75	High	High	High	56000000	70000000	84000000	1.555	60.5769	11
F1N8J7	Uncharacterized protein OS=Gallus gallus GN=CRIP1 PE=4 SV=2	55.8442	3	28	2	1	77	8.594	8.76	High	High	High	120000000	220000000	250000000	14.849	60.4452	3
E1C2U6	Uncharacterized protein OS=Gallus gallus GN=PRKAR1B PE=4 SV=1	17.5853	8	27	1	1	381	42.935	5.52	High	Not Found	High	140000000		2300000	2.36	60.3751	8
F1NJD6	Uncharacterized protein OS=Gallus gallus GN=GDA PE=4 SV=2	40.6667	12	30	12	1	450	50.248	5.77	High	High	High	45000000	19000000	41000000	3.642	60.2779	12
Q679P3	PDZ and LIM domain protein 7 OS=Gallus gallus GN=PDLIM7 PE=1 SV=1	33.1731	11	32	1	1	416	45.694	8.7	Not Found	Not Found	High			35000000	1.754	60.2055	11
F1P2T2	NADPH--cytochrome P450 reductase OS=Gallus gallus GN=POR PE=3 SV=2	31.3609	17	37	17	1	676	76.92	5.6	High	High	High	36000000	24000000	18000000	2.07	60.0378	17
F1NMS0	Uncharacterized protein OS=Gallus gallus GN=AKT1 PE=3 SV=1	27.0833	11	28	9	1	480	55.76	6.1	High	High	High	25000000	23000000	17000000	1.202	59.9649	11
E1C455	Uncharacterized protein OS=Gallus gallus GN=CZH9ORF64 PE=4 SV=2	49.8534	15	36	15	1	341	39.037	6.15	High	High	High	36000000	46000000	36000000	4.109	59.9627	15
F1NS13	Uncharacterized protein OS=Gallus gallus GN=RNPEP PE=4 SV=2	24.8739	11	34	11	1	595	66.573	5.22	High	High	High	72000000	59000000	35000000	1.477	59.8961	11
F1P4F3	Lymphocyte antigen 86 OS=Gallus gallus GN=LY86 PE=4 SV=1	65	10	25	10	1	160	18.003	5.9	High	High	High	28000000	43000000	24000000	9	59.8854	10
E1C8Z8	Uncharacterized protein OS=Gallus gallus GN=ALDH4A1 PE=3 SV=1	25.7713	13	35	13	1	551	60.589	8.03	High	High	High	33000000	24000000	23000000	2.162	59.7715	13
O93481	Chromobox protein (CHCB2) OS=Gallus gallus GN=CBX3 PE=2 SV=1	41.954	6	24	5	1	174	19.765	5.12	High	High	High	43000000	46000000	62000000	4.012	59.6271	6
E1C4Z6	Uncharacterized protein OS=Gallus gallus GN=VWF PE=4 SV=2	8.71429	20	40	20	1	2800	312.402	5.68	High	High	High	17000000	15000000	8600000	0.338	59.568	20
Q5F422	Uncharacterized protein OS=Gallus gallus GN=DEK PE=2 SV=1	24.6612	9	25	9	1	369	42.138	8.51	High	High	High	29000000	40000000	40000000	1.346	59.4833	9
R4GL55	Uncharacterized protein OS=Gallus gallus GN=LOC424014 PE=4 SV=1	44.2804	12	32	12	1	271	30.298	6.43	High	High	High	81000000	110000000	68000000	5.813	59.4313	12
E1C007	Protein kinase C and casein kinase substrate in neurons protein 2 OS=Gallus gallus GN=PACSIN2 PE=4 SV=1	27.2165	12	26	11	1	485	56.025	5.16	High	High	High	42000000	30000000	39000000	1.683	59.3527	12
F6UZR6	Lamin-B receptor OS=Gallus gallus GN=LBR PE=4 SV=1	22.6415	12	48	12	1	636	73.324	9.07	High	High	High	81000000	67000000	44000000	1.656	59.2269	12
F1NVD4	Adenylosuccinate synthetase isozyme 1 OS=Gallus gallus GN=ADSSL1 PE=3 SV=2	37.5566	13	34	13	1	442	48.796	7.96	High	High	High	9900000	40000000	30000000	2.282	59.1772	13
F1NWA8	Uncharacterized protein OS=Gallus gallus GN=DNPEP PE=3 SV=2	38.6892	13	28	13	1	473	51.9	6.87	High	High	High	56000000	27000000	44000000	2.03	59.1162	13
Q5ZMD0	Uncharacterized protein OS=Gallus gallus GN=RCJMB04_2i9 PE=2 SV=1	29.7196	11	31	11	1	535	59.796	9.1	High	High	High	29000000	26000000	19000000	1.31	58.9293	11
F1NA45	Uncharacterized protein OS=Gallus gallus GN=C5H14ORF166 PE=4 SV=1	52.7197	10	34	10	1	239	27.405	6.25	High	High	High	23000000	41000000	24000000	4.08	58.8279	10
F1NPQ0	Uncharacterized protein OS=Gallus gallus GN=PSMD12 PE=4 SV=1	43.6404	17	31	17	1	456	52.975	6.67	High	High	High	30000000	27000000	20000000	2.06	58.8183	17
Q5ZJ83	Uncharacterized protein OS=Gallus gallus GN=RCJMB04_20c5 PE=2 SV=1	26.4312	19	39	19	1	821	91.404	6.83	High	High	High	33000000	31000000	19000000	1.644	58.815	19
R4GMA1	Uncharacterized protein OS=Gallus gallus PE=4 SV=1	46.1538	8	26	2	1	208	22.764	5.29	High	High	High	27000000	33000000	47000000	3.642	58.7599	8
E1BYW9	Proteasome subunit beta type OS=Gallus gallus GN=PSMB3 PE=3 SV=1	34.1463	6	23	6	1	205	23.069	5.41	High	High	High	74000000	62000000	48000000	9	58.6766	6
F1P5H6	Uncharacterized protein OS=Gallus gallus GN=LYG2 PE=4 SV=1	41.7062	7	27	7	1	211	23.255	9.5	High	High	High	30000000	37000000	29000000	3.642	58.5069	7
E1C7P4	Uncharacterized protein OS=Gallus gallus GN=CFH PE=4 SV=2	18.147	18	31	18	1	1306	147.76	7.05	High	High	High	13000000	8800000	23000000	0.806	58.3585	18
F1P3D9	Uncharacterized protein OS=Gallus gallus GN=SLC25A13 PE=3 SV=2	30.2941	15	37	12	1	680	74.704	8.54	High	High	High	32000000	23000000	14000000	1.456	58.3561	15
H9KYU8	Uncharacterized protein OS=Gallus gallus PE=4 SV=2	28.6458	4	19	4	1	192	21.442	9.1	High	High	High	170000000	170000000	210000000	2.162	58.3079	4
F1NY51	Ubiquitin carboxyl-terminal hydrolase OS=Gallus gallus GN=UCHL3 PE=3 SV=1	47.3913	8	23	8	1	230	26.272	4.98	High	High	High	79000000	73000000	96000000	3.924	58.3017	8
Q5ZLW7	Uncharacterized protein OS=Gallus gallus GN=LUC7L2 PE=2 SV=1	30.9045	11	30	9	1	398	47.204	10.13	High	High	High	23000000	30000000	45000000	4.995	58.3003	11
F1NE00	Kinesin-like protein OS=Gallus gallus GN=KIF5C PE=3 SV=2	14.4201	12	27	4	1	957	109.394	6.25	High	Not Found	High	9800000		5800000	0.495	58.1338	12
F1NHL4	Uncharacterized protein OS=Gallus gallus GN=LAP3 PE=3 SV=2	24.1509	11	24	11	1	530	56.265	8.24	High	High	High	18000000	28000000	33000000	1.593	57.997	11
A7E3K8	Predicted NADPH oxidase-2 OS=Gallus gallus GN=Nox2 PE=2 SV=1	25.0438	13	33	13	1	571	65.53	8.13	High	High	High	32000000	41000000	22000000	1.829	57.9616	13
E1C8P2	Uncharacterized protein OS=Gallus gallus GN=PAPSS1 PE=3 SV=1	29.8077	13	30	13	1	624	70.761	6.74	High	High	High	25000000	20000000	20000000	1.069	57.9137	13
Q5ZMC1	Uncharacterized protein OS=Gallus gallus GN=DDX19B PE=2 SV=1	36.952	15	32	15	1	479	53.868	6.15	High	High	High	33000000	26000000	23000000	1.943	57.8546	15
Q5ZMH8	Uncharacterized protein OS=Gallus gallus GN=NANS PE=2 SV=1	37.3259	8	30	8	1	359	40.118	7.44	High	High	High	36000000	39000000	32000000	2.162	57.7546	8
R4GKI6	DNA helicase OS=Gallus gallus GN=MCM3 PE=3 SV=1	20.2532	15	36	15	1	869	97.449	6.11	High	High	High	25000000	18000000	15000000	0.9	57.6445	15
A0A0E4AX31	PDZ and LIM domain protein 7 OS=Gallus gallus GN=PDLIM7 PE=2 SV=1	17.0792	11	32	1	1	808	90.358	7.09	Not Found	High	Not Found		13000000		0.598	57.5441	11
Q05423	Fatty acid-binding protein, brain OS=Gallus gallus GN=FABP7 PE=2 SV=2	60.6061	8	25	7	1	132	14.917	5.91	High	High	High	110000000	45000000	98000000	5.579	57.3828	8
Q6F4F0	MHC class I antigen OS=Gallus gallus GN=B-F-S02 PE=2 SV=1	20.5634	9	28	1	0	355	39.392	7.18	Not Found	High	High		41000000	120000000	2.162	57.3395	9
E1C310	Uncharacterized protein OS=Gallus gallus GN=BCAP29 PE=4 SV=1	35.3909	7	24	7	1	243	27.748	9.13	High	High	High	59000000	35000000	18000000	1.976	57.1464	7
R4GF99	Aminopeptidase Ey OS=Gallus gallus GN=ANPEP PE=4 SV=1	19.0329	15	33	2	1	972	109.064	5.11	High	High	High	2200000	6100000	2100000	1.119	57.0492	15
Q5ZM92	Uncharacterized protein OS=Gallus gallus GN=RCJMB04_2n4 PE=2 SV=1	17.8484	5	25	5	1	409	43.739	8.57	High	High	High	46000000	59000000	62000000	2.162	56.989	5
Q5ZI29	Isocitrate dehydrogenase [NAD] subunit, mitochondrial OS=Gallus gallus GN=RCJMB04_31a13 PE=2 SV=1	28.9189	9	29	9	1	370	40.271	7.69	High	High	High	57000000	55000000	67000000	1.994	56.9882	9
E1BSJ2	40S ribosomal protein S21 OS=Gallus gallus GN=RPS21 PE=3 SV=2	57.8313	4	20	4	1	83	9.113	8.5	High	High	High	100000000	160000000	230000000	6.197	56.9663	4
F1NZD3	Uncharacterized protein OS=Gallus gallus GN=RBMX PE=4 SV=1	29.8701	11	31	11	1	385	41.526	10.14	High	High	High	76000000	86000000	85000000	1.062	56.9237	11
B5BSG1	MHC class I alpha chain 1 OS=Gallus gallus GN=BF1 PE=3 SV=1	24.7887	9	27	5	0	355	39.302	6.19	High	High	High	9600000	24000000	53000000	2.162	56.8829	9
H9KZN4	Uncharacterized protein OS=Gallus gallus GN=HK2 PE=3 SV=2	28.3857	22	33	19	1	923	102.747	6.1	High	High	High	29000000	6200000	6800000	1.683	56.8301	22
Q6F4F1	MHC class I antigen OS=Gallus gallus GN=B-F-S01 PE=2 SV=1	20	8	26	1	0	355	39.1	6.19	High	Not Found	Not Found	15000000			1.783	56.7887	8
Q5ZKU6	Calponin OS=Gallus gallus GN=RCJMB04_9b22 PE=2 SV=1	25.2459	7	22	7	1	305	33.369	8.31	High	High	High	90000000	94000000	74000000	1.637	56.762	7
Q8AWB7	Structural maintenance of chromosomes protein OS=Gallus gallus GN=SMC1 PE=2 SV=2	17.5851	22	38	21	1	1234	142.94	7.97	High	High	High	14000000	21000000	19000000	0.838	56.5476	22
F1N9J3	Uncharacterized protein OS=Gallus gallus GN=LOC419563 PE=4 SV=2	24.6772	14	31	13	1	697	79.3	6	High	High	High	31000000	16000000	11000000	1.356	56.4755	14
Q5ZJ29	Uncharacterized protein OS=Gallus gallus GN=RCJMB04_21f9 PE=2 SV=1	30.2961	11	27	1	1	439	48.312	7.44	Not Found	High	High		11000000	14000000	1.783	56.3314	11
R4GMJ4	Eukaryotic translation initiation factor 3 subunit K OS=Gallus gallus GN=EIF3K PE=3 SV=1	25.9259	6	23	6	1	297	34.218	6.24	High	High	High	46000000	40000000	24000000	2.384	56.2713	6
F1N823	Uncharacterized protein OS=Gallus gallus GN=PDHB PE=4 SV=1	26.1111	7	25	7	1	360	38.98	6.55	High	High	High	47000000	170000000	170000000	1.955	56.1277	7
E1BZH9	Uncharacterized protein OS=Gallus gallus GN=HADH PE=4 SV=1	32.6984	8	25	8	1	315	34.4	8.66	High	High	High	100000000	69000000	81000000	2.162	55.9065	8
R4GKG6	Uncharacterized protein OS=Gallus gallus GN=CFD PE=3 SV=1	51.6981	8	23	8	1	265	28.993	7.71	High	High	High	31000000	40000000	66000000	5.494	55.8819	8
Q5ZLA7	Uncharacterized protein OS=Gallus gallus GN=LOC100857165 PE=2 SV=1	18.156	14	43	11	1	705	80.543	7.99	High	High	High	75000000	54000000	22000000	1.801	55.8783	14
F1NCA2	Glycerol-3-phosphate dehydrogenase OS=Gallus gallus GN=GPD2 PE=3 SV=2	30.5365	18	32	18	1	727	80.701	7.71	High	High	High	29000000	25000000	16000000	1.358	55.7732	18
Q5ZIK9	Coatomer subunit epsilon OS=Gallus gallus GN=COPE PE=2 SV=1	37.013	10	28	10	1	308	34.347	5.14	High	High	High	56000000	45000000	36000000	2.34	55.7526	10
Q5ZMM8	Uncharacterized protein OS=Gallus gallus GN=LOC416354 PE=2 SV=1	16.5909	7	22	2	1	440	47.956	6.73	High	High	Not Found	11000000	33000000		1.371	55.701	7
F1NFA8	Uncharacterized protein OS=Gallus gallus GN=NUP62 PE=4 SV=2	16.1062	7	22	7	1	565	57.445	5.71	High	High	High	18000000	18000000	20000000	3.924	55.6499	7
F1NNE7	Uncharacterized protein OS=Gallus gallus GN=LNPEP PE=4 SV=2	18.9453	17	39	17	1	1024	116.928	5.45	High	High	High	32000000	28000000	24000000	0.941	55.642	17
D0VX26	Mitochondrial cytochrome c1, heme protein OS=Gallus gallus PE=1 SV=1	44.8133	6	23	6	1	241	26.922	6.79	High	High	High	47000000	50000000	23000000	3.924	55.635	6
Q49B65	EF hand-containing protein 1 OS=Gallus gallus GN=EFHD1 PE=2 SV=1	39.0756	9	28	8	1	238	26.91	5.11	High	High	High	130000000	90000000	81000000	3.87	55.5148	9
H9L0A9	Uncharacterized protein OS=Gallus gallus GN=TNPO3 PE=4 SV=2	21.3536	14	30	14	1	857	96.169	5.66	High	High	High	15000000	15000000	7100000	1.223	55.4919	14
E1BVP1	Uncharacterized protein OS=Gallus gallus GN=EIF5B PE=4 SV=2	11.249	11	23	11	1	1209	136.398	5.47	High	High	High	25000000	17000000	9600000	0.54	55.4211	11
Q5ZJD2	Uncharacterized protein OS=Gallus gallus GN=RCJMB04_19c24 PE=2 SV=1	25	13	27	13	1	580	63.036	4.75	High	High	High	27000000	17000000	17000000	1.254	55.2657	13
Q5ZMP2	Uncharacterized protein OS=Gallus gallus GN=STX7 PE=2 SV=1	35.6589	8	22	8	1	258	29.324	5.43	High	High	High	32000000	49000000	36000000	3.394	55.1451	8
E1C540	Uncharacterized protein OS=Gallus gallus GN=NPM3 PE=4 SV=2	56.0811	6	21	6	1	148	16.357	4.64	High	High	High	67000000	30000000	59000000	9	55.1292	6
A0A089FKX5	MHC class I antigen OS=Gallus gallus PE=2 SV=1	20.0581	8	23	1	0	344	38.246	6.19	High	Not Found	Not Found	17000000			1.637	54.9232	8
F1NZC6	Phosphoribosyl pyrophosphate synthase-associated protein 2 OS=Gallus gallus GN=PRPSAP2 PE=4 SV=1	37.9404	10	28	8	1	369	40.718	7.17	High	High	High	31000000	28000000	16000000	2.455	54.7781	10
E1BRI5	Uncharacterized protein OS=Gallus gallus GN=LYPLA2 PE=4 SV=1	37.069	6	21	6	1	232	25.097	7.47	High	High	High	55000000	48000000	34000000	2.728	54.5662	6
O93378	Signal transducer and activator of transcription OS=Gallus gallus GN=Stat5 PE=2 SV=1	23.3799	16	34	15	1	787	90.023	6.32	High	High	High	43000000	18000000	21000000	1.26	54.428	16
F1NHH1	Uncharacterized protein OS=Gallus gallus GN=CSTB PE=4 SV=2	54.0816	4	20	4	1	98	11.153	6.68	High	High	High	29000000	50000000	61000000	9	54.369	4
F1P1V2	Uncharacterized protein OS=Gallus gallus GN=PUF60 PE=4 SV=2	28.8172	9	26	9	1	465	50.312	5.24	High	High	High	28000000	30000000	34000000	1.471	54.2748	9
F1NNF7	Succinate dehydrogenase [ubiquinone] iron-sulfur subunit, mitochondrial OS=Gallus gallus GN=SDHB PE=3 SV=1	32.7586	10	31	10	1	290	32.566	8.91	High	High	High	47000000	43000000	42000000	2.008	54.1196	10
Q90940	Calcium-binding protein OS=Gallus gallus GN=P22 PE=2 SV=1	32.6923	6	22	6	1	208	22.072	9.04	High	High	High	65000000	79000000	82000000	2.455	54.0469	6
Q5ZMF6	Uncharacterized protein OS=Gallus gallus GN=RCJMB04_2d7 PE=2 SV=1	19.3182	11	22	10	1	704	79.626	7.09	High	High	High	480000000	310000000	210000000	0.778	53.9582	11
Q5F3R6	Uncharacterized protein OS=Gallus gallus GN=FMNL1 PE=2 SV=1	25.5914	10	23	10	1	465	52.901	7.4	High	High	High	25000000	27000000	58000000	1.471	53.9023	10
F1NH93	Uncharacterized protein OS=Gallus gallus GN=RPS20 PE=3 SV=2	24.7934	3	20	3	1	121	13.555	9.94	High	High	High	180000000	82000000	180000000	4.179	53.7886	3
F1NK88	Rho-associated protein kinase OS=Gallus gallus GN=ROCK2 PE=3 SV=2	13.2998	16	31	7	1	1391	161.528	5.47	High	High	High	5300000	9300000	11000000	0.468	53.7704	16
F1P0K1	Uncharacterized protein OS=Gallus gallus GN=RRBP1 PE=4 SV=2	20.662	18	39	18	1	997	111.904	5.31	High	High	High	28000000	22000000	17000000	0.868	53.6925	18
Q5ZL03	Uncharacterized protein OS=Gallus gallus GN=GCLM PE=2 SV=1	39.4834	9	31	9	1	271	30.243	5.19	High	High	High	41000000	16000000	20000000	6.197	53.6583	9
Q5ZKH1	Putative uncharacterized protein OS=Gallus gallus GN=RCJMB04_10n18 PE=2 SV=1	24.3243	8	29	6	1	259	28.33	4.96	High	High	High	71000000	67000000	81000000	3.642	53.6328	8
Q5F3J5	Proteasome activator complex subunit 3 OS=Gallus gallus GN=PSME3 PE=1 SV=1	26.378	7	26	7	1	254	29.463	6.19	High	High	High	30000000	24000000	19000000	1.783	53.4917	7
E1C700	Uncharacterized protein OS=Gallus gallus GN=LAMB2 PE=4 SV=2	11.3816	13	25	2	1	1643	178.985	7.18	Not Found	High	High		10000000	6200000	0.357	53.3887	13
F1NB20	DNA helicase OS=Gallus gallus GN=MCM2 PE=3 SV=1	20.8333	14	24	14	1	888	100.235	5.3	High	High	High	25000000	13000000	12000000	0.968	53.3488	14
E1BVF8	Uncharacterized protein OS=Gallus gallus GN=ATP6V0D1 PE=4 SV=2	34.8525	10	28	10	1	373	42.96	5.25	High	High	High	45000000	30000000	21000000	3.281	53.3363	10
F1NLE7	Uncharacterized protein OS=Gallus gallus GN=AIMP1 PE=4 SV=2	47.4164	14	29	13	1	329	35.93	8.7	High	High	High	45000000	33000000	44000000	3.329	53.254	14
Q5ZJW4	Vesicle-trafficking protein SEC22b OS=Gallus gallus GN=SEC22B PE=2 SV=1	35.3488	6	20	6	1	215	24.702	8.72	High	High	High	48000000	47000000	30000000	2.162	53.2427	6
F1N8W8	Uncharacterized protein OS=Gallus gallus GN=PAK3 PE=3 SV=2	13.628	6	25	3	0	543	60.589	5.39	High	High	High	29000000	48000000	37000000	0.931	53.1621	6
R4GKF5	Uncharacterized protein OS=Gallus gallus GN=TMED4 PE=3 SV=1	38.5366	8	24	7	1	205	23.026	9.35	High	High	High	88000000	75000000	59000000	2.981	53.0401	8
Q5F419	Uncharacterized protein OS=Gallus gallus GN=VAPA PE=2 SV=1	31.7881	4	23	2	1	151	16.935	9.03	High	High	High	21000000	18000000	14000000	6.197	53.0015	4
E1C3Y5	Protein transport protein Sec23A OS=Gallus gallus GN=SEC23A PE=4 SV=1	14.902	9	23	4	1	765	86.131	6.96	High	High	High	5800000	6700000	3100000	0.962	52.9062	9
Q5ZM56	Serine/threonine-protein phosphatase 2A activator OS=Gallus gallus GN=PPP2R4 PE=2 SV=1	50.7788	13	27	13	1	321	36.716	6.44	High	High	High	34000000	40000000	22000000	2.899	52.9029	13
I6ZIP5	Aminopeptidase N OS=Gallus gallus PE=2 SV=1	17.9938	14	29	1	1	967	108.538	5.14	Not Found	High	Not Found		20000000		1.015	52.674	14
H9L167	Uncharacterized protein OS=Gallus gallus GN=ETHE1 PE=4 SV=1	85.9813	8	24	8	1	107	11.675	7.34	High	High	High	61000000	54000000	62000000	12.335	52.6619	8
Q5ZJL5	Adenylosuccinate synthetase isozyme 2 OS=Gallus gallus GN=ADSS PE=2 SV=1	26.1641	10	25	10	1	451	49.423	6.32	High	High	High	34000000	21000000	15000000	1.276	52.6501	10
A0ZXL2	MHC class I alpha chain 1 OS=Gallus gallus GN=BF1 PE=3 SV=1	28.169	11	25	5	1	355	39.031	6.14	High	Not Found	Not Found	17000000			2.793	52.5961	11
F1P4U4	Ubiquitin carboxyl-terminal hydrolase 7 OS=Gallus gallus GN=USP7 PE=3 SV=1	16.9145	15	31	15	1	1076	125.371	5.71	High	High	High	16000000	20000000	12000000	0.674	52.5547	15
E1C8Y3	Actin-related protein 2/3 complex subunit 3 OS=Gallus gallus GN=ARPC3 PE=3 SV=2	33.3333	7	28	7	1	186	21.275	8.48	High	High	High	240000000	230000000	200000000	3.642	52.4482	7
Q5ZL50	Profilin OS=Gallus gallus GN=RCJMB04_7m18 PE=2 SV=1	30.7143	4	18	4	1	140	15.036	6.99	High	High	High	98000000	97000000	120000000	3.217	52.3521	4
P10039	Tenascin OS=Gallus gallus GN=TNC PE=1 SV=2	16.9248	22	36	22	1	1808	198.733	5.07	High	High	High	8700000	30000000	34000000	0.825	52.2713	22
F1NNP6	Uncharacterized protein OS=Gallus gallus GN=GLRX3 PE=4 SV=1	17.7515	5	21	5	1	338	37.347	5.6	High	High	High	51000000	41000000	41000000	1.154	52.1772	5
Q5ZHW8	Uncharacterized protein OS=Gallus gallus GN=RPS14 PE=2 SV=1	36.4238	5	22	5	1	151	16.263	10.05	High	High	High	150000000	99000000	140000000	9	52.1366	5
P08636	40S ribosomal protein S17 OS=Gallus gallus GN=RPS17 PE=2 SV=3	39.2593	5	18	5	1	135	15.528	9.85	High	High	High	66000000	50000000	59000000	20.544	52.1328	5
H9KZV9	Uncharacterized protein OS=Gallus gallus GN=LOC429249 PE=4 SV=2	16.9643	14	28	14	1	1008	109.813	5.55	High	High	High	5900000	10000000	53000000	0.968	52.1236	14
Q2XP49	Deoxyribonuclease II OS=Gallus gallus GN=DNASE2 PE=2 SV=1	26.4463	8	29	8	1	363	40.857	6.52	High	High	High	100000000	22000000	48000000	3.084	52.1049	8
Q98906	Microtubule-associated protein (Fragment) OS=Gallus gallus GN=MAP4 PE=2 SV=1	15.4095	10	22	10	1	928	96.388	5.77	High	High	High	5800000	29000000	37000000	0.778	52.0978	10
Q9DDU8	Transformer-2 beta OS=Gallus gallus GN=TRA2B PE=2 SV=1	24.2215	5	20	5	1	289	33.779	11.25	High	High	High	44000000	48000000	54000000	2.511	51.9978	5
P26990	ADP-ribosylation factor 6 OS=Gallus gallus GN=ARF6 PE=2 SV=3	59.4286	6	23	6	1	175	20.083	8.95	High	High	High	46000000	51000000	25000000	6.743	51.9123	6
Q1KME6	Ras-related protein Rab-6A OS=Gallus gallus GN=RAB6A PE=2 SV=3	46.6346	8	23	7	1	208	23.476	5.54	High	High	High	290000000	230000000	180000000	2.384	51.9107	8
O57484	Laminin beta 2-like chain OS=Gallus gallus PE=2 SV=1	9.26339	13	26	2	1	1792	195.597	7.24	High	High	High	28000000	25000000	57000000	0.326	51.819	13
Q5XNV3	Cytoplasmic activation-proliferation-associated protein 1 OS=Gallus gallus GN=CAPRIN1 PE=2 SV=1	10.114	6	22	6	1	702	77.94	5.16	High	High	High	68000000	43000000	48000000	1.031	51.7917	6
E1BRW0	Uncharacterized protein OS=Gallus gallus GN=OAT PE=3 SV=2	30.2961	11	26	1	1	439	48.298	7.44	High	Not Found	Not Found	7900000			1.783	51.4382	11
F1NA71	Uncharacterized protein OS=Gallus gallus PE=4 SV=2	13.4686	12	24	12	1	1084	120.918	5.63	High	High	High	18000000	15000000	19000000	0.585	51.4376	12
Q5F463	Uncharacterized protein OS=Gallus gallus GN=RCJMB04_2m11 PE=2 SV=1	24.1042	12	26	12	1	614	69.523	5.67	High	High	High	30000000	28000000	18000000	1.254	51.3875	12
F1NCM5	Uncharacterized protein OS=Gallus gallus GN=PTGR1 PE=4 SV=1	44.6809	10	22	10	1	329	35.915	8.6	High	High	High	61000000	30000000	26000000	2.162	51.2513	10
F1NYI9	Heparanase OS=Gallus gallus GN=HPSE PE=4 SV=2	22.1374	10	26	10	1	524	58.653	9.45	High	High	High	16000000	16000000	27000000	1.297	51.234	10
E1C3A3	Uncharacterized protein OS=Gallus gallus GN=PPP1R7 PE=4 SV=2	37.8738	10	21	10	1	301	34.299	5.17	High	High	High	17000000	18000000	32000000	3.217	51.1602	10
Q5ZJ21	Uncharacterized protein OS=Gallus gallus GN=CTNND1 PE=2 SV=1	18.258	8	23	8	1	597	66.617	6.74	High	High	High	21000000	25000000	9200000	1.106	51.1166	8
E1C8F7	Uncharacterized protein OS=Gallus gallus GN=RPL24 PE=4 SV=2	30.5732	5	24	5	1	157	17.833	11.43	High	High	High	97000000	76000000	54000000	2.162	51.0096	5
R4GGM5	Uncharacterized protein OS=Gallus gallus GN=TMED7 PE=3 SV=1	34.8416	7	20	7	1	221	25.005	5.64	High	High	High	59000000	53000000	37000000	3.394	50.9916	7
F1P1L8	Uncharacterized protein OS=Gallus gallus GN=SERPINB6 PE=3 SV=1	37.467	11	23	10	1	379	43.073	5.22	Not Found	High	High		43000000	32000000	2.481	50.9741	11
Q02960	Macrophage migration inhibitory factor OS=Gallus gallus GN=MIF PE=3 SV=3	40	3	21	3	1	115	12.476	7.37	High	High	High	280000000	420000000	400000000	2.728	50.9589	3
F1NI04	N-acetylglucosamine-6-sulfatase OS=Gallus gallus GN=GNS PE=3 SV=2	31.0409	11	26	11	1	538	60.597	7.44	High	High	High	52000000	36000000	53000000	1.471	50.9551	11
E1C262	Uncharacterized protein OS=Gallus gallus GN=AP3D1 PE=4 SV=2	9.43548	10	22	10	1	1240	140.513	7.18	High	High	High	26000000	18000000	9000000	0.417	50.9493	10
Q5F3F3	Uncharacterized protein OS=Gallus gallus GN=RCJMB04_19a4 PE=2 SV=1	15.4991	15	26	15	1	1142	128.077	5.26	High	High	High	9700000	13000000	15000000	0.627	50.8545	15
P56517	Histone deacetylase 1 OS=Gallus gallus GN=HDAC1 PE=2 SV=1	28.75	11	34	5	1	480	54.904	5.49	High	High	High	23000000	25000000	27000000	2.162	50.7822	11
F1NJ15	Uncharacterized protein OS=Gallus gallus GN=PML PE=4 SV=2	26.6839	9	18	3	1	386	43.465	6.27	High	Not Found	High	20000000		7500000	1.721	50.7712	9
Q5ZLM4	Uncharacterized protein OS=Gallus gallus GN=GLB1 PE=2 SV=1	26.7532	8	22	8	1	385	43.6	5.94	High	High	High	27000000	44000000	19000000	2.36	50.6604	8
O93601	Apolipoprotein AIV OS=Gallus gallus GN=apoAIV PE=2 SV=1	41.2568	11	19	11	1	366	40.828	4.84	High	High	High	4000000	21000000	30000000	1.783	50.6595	11
F1NIQ3	Sister chromatid cohesion protein PDS5 homolog A OS=Gallus gallus GN=PDS5A PE=4 SV=1	12.4812	15	27	11	1	1330	150.02	7.83	High	High	High	17000000	19000000	7500000	0.527	50.6407	15
Q01635	Laminin subunit beta-1 (Fragment) OS=Gallus gallus GN=LAMB1 PE=2 SV=1	38.9439	10	23	6	1	303	34.805	5.83	High	High	High	24000000	35000000	35000000	2.36	50.5513	10
F1NDG1	Mitogen-activated protein kinase OS=Gallus gallus GN=MAPK14 PE=4 SV=2	28.0992	8	34	7	1	363	41.703	5.49	High	High	High	19000000	15000000	9300000	2.728	50.5485	8
Q5ZHP5	Charged multivesicular body protein 4b OS=Gallus gallus GN=CHMP4B PE=2 SV=1	28.1938	6	20	6	1	227	25.14	4.79	High	High	High	25000000	27000000	39000000	2.728	50.5085	6
E1BVX9	Signal recognition particle subunit SRP72 OS=Gallus gallus GN=SRP72 PE=3 SV=1	19.8212	10	25	10	1	671	74.412	9.2	High	High	High	19000000	18000000	14000000	0.828	50.5079	10
E1C4J8	Uncharacterized protein OS=Gallus gallus PE=4 SV=2	44.4816	10	23	10	1	299	33.029	5.77	High	High	High	46000000	16000000	38000000	2.34	50.4524	10
Q9PSQ5	P60=60 kDa stress-related protein (Fragments) OS=Gallus gallus PE=1 SV=1	33.0645	5	22	3	1	124	14.181	4.7	High	High	High	90000000	62000000	92000000	1.848	50.4287	5
Q5ZLA0	Glucosamine-6-phosphate isomerase OS=Gallus gallus GN=RCJMB04_7a23 PE=2 SV=1	45.8333	11	24	6	1	288	32.243	6.54	High	High	High	29000000	20000000	15000000	4.275	50.3187	11
E1BT08	Uncharacterized protein OS=Gallus gallus GN=HSPH1 PE=3 SV=2	16.349	14	34	11	1	997	111.195	6.1	High	High	High	33000000	8700000	16000000	0.778	50.1122	14
R4GF79	Uncharacterized protein OS=Gallus gallus GN=IMPA1 PE=4 SV=1	18.5629	7	22	7	1	334	36.721	7.06	High	High	High	39000000	34000000	23000000	1.976	50.071	7
F1NWG6	Protein VAC14 homolog OS=Gallus gallus GN=VAC14 PE=4 SV=1	16.0256	11	28	11	1	780	87.784	6.3	High	High	High	15000000	25000000	8500000	0.848	50.0681	11
E1C9J2	Uncharacterized protein OS=Gallus gallus PE=4 SV=2	51.497	8	20	8	1	167	18.754	8.44	High	High	High	100000000	51000000	100000000	6.743	49.984	8
Q5ZME8	WD40 repeat-containing protein SMU1 OS=Gallus gallus GN=SMU1 PE=2 SV=1	21.4425	8	24	8	1	513	57.461	7.18	High	High	High	22000000	33000000	20000000	1.009	49.8844	8
Q5ZIV0	Serine/threonine-protein phosphatase OS=Gallus gallus GN=PPP6C PE=2 SV=1	33.7705	8	24	8	1	305	35.135	5.69	High	High	High	26000000	22000000	17000000	1.994	49.8337	8
E1C784	Calcium-transporting ATPase OS=Gallus gallus GN=ATP2B4 PE=3 SV=2	15.3846	15	27	8	1	1170	129.43	6.19	High	High	High	11000000	13000000	8900000	0.715	49.8322	15
F2Z4L4	Uncharacterized protein OS=Gallus gallus GN=SET PE=3 SV=1	28.8809	5	21	5	1	277	32.084	4.22	High	High	High	180000000	200000000	240000000	2.162	49.8271	5
Q7ZT63	Proteasome subunit beta type OS=Gallus gallus GN=cpsmb7 PE=2 SV=1	36.8231	6	24	6	1	277	29.857	6.4	High	High	High	59000000	59000000	50000000	2.728	49.7814	6
Q5ZJJ3	Uncharacterized protein OS=Gallus gallus GN=RCJMB04_17k23 PE=2 SV=1	39.5062	9	26	7	1	243	27.256	7.4	High	High	High	21000000	15000000	11000000	3.217	49.6523	9
E1C2U4	DNA helicase OS=Gallus gallus GN=MCM4 PE=3 SV=1	23.3993	16	33	16	1	859	96.824	7.39	High	High	High	49000000	21000000	28000000	0.995	49.5383	16
F1NAS0	Uncharacterized protein OS=Gallus gallus GN=SUGT1 PE=4 SV=2	22.9358	6	19	6	1	327	37.206	5.67	High	High	High	38000000	31000000	26000000	1.015	49.4276	6
Q98TH5	Ribosomal protein S11 OS=Gallus gallus GN=cRPS11 PE=3 SV=1	48.7342	9	27	9	1	158	18.335	10.3	High	High	High	51000000	34000000	43000000	9	49.395	9
E1BUS2	Uncharacterized protein OS=Gallus gallus GN=NOP58 PE=4 SV=2	23.6794	10	26	10	1	549	61.648	8.68	High	High	High	31000000	29000000	33000000	1.593	49.3765	10
Q5ZL58	Uncharacterized protein OS=Gallus gallus GN=SNRPD3 PE=2 SV=1	39.6825	3	14	3	1	126	13.907	10.32	High	High	High	75000000	70000000	100000000	2.594	49.3521	3
A0A089FKD3	MHC class I antigen OS=Gallus gallus PE=2 SV=1	14.9296	6	21	1	0	355	38.901	6.93	High	Not Found	Not Found	17000000			1.069	49.3459	6
Q5ZL97	Uncharacterized protein OS=Gallus gallus GN=ELMO1 PE=2 SV=1	18.4319	13	39	8	1	727	83.738	6.33	High	High	High	19000000	29000000	8600000	1.19	49.0589	13
F1NGL6	Eukaryotic translation initiation factor 6 OS=Gallus gallus GN=EIF6 PE=3 SV=2	42.0408	6	16	6	1	245	26.508	4.72	High	High	High	48000000	49000000	58000000	2.162	48.9779	6
E1BU42	Tyrosine-protein kinase OS=Gallus gallus GN=ZAP70 PE=3 SV=2	19.3811	9	25	8	1	614	69.514	7.42	High	High	High	25000000	18000000	12000000	1.106	48.9192	9
F1NH33	Aldehyde dehydrogenase OS=Gallus gallus GN=ALDH3A2 PE=3 SV=1	29.3878	11	25	10	1	490	54.058	8.02	High	High	High	15000000	13000000	3500000	2.481	48.7727	11
O13016	Tyrosine-protein phosphatase non-receptor type 1 OS=Gallus gallus GN=PTPN1 PE=1 SV=1	26.0369	10	21	10	1	434	50.302	6.07	High	High	High	21000000	18000000	12000000	1.276	48.6353	10
Q5ZMQ7	Uncharacterized protein OS=Gallus gallus GN=SH3KBP1 PE=1 SV=1	20.433	12	23	11	1	739	81.468	8.73	High	High	High	15000000	17000000	19000000	0.823	48.5652	12
E1C538	Uncharacterized protein OS=Gallus gallus GN=NUDT21 PE=4 SV=2	29.2576	6	21	6	1	229	26.423	8.82	High	High	High	21000000	30000000	25000000	2.162	48.4641	6
P84229	Histone H3.2 OS=Gallus gallus GN=H3-I PE=1 SV=2	21.3235	4	30	4	1	136	15.379	11.27	High	High	High	720000000	720000000	900000000	4.179	48.3655	4
H9L027	Uncharacterized protein OS=Gallus gallus GN=CTSG PE=3 SV=2	37.6984	6	25	6	1	252	27.777	8.56	High	High	High	25000000	63000000	37000000	2.831	48.2272	6
Q5ZJT7	Uncharacterized protein OS=Gallus gallus GN=TCEB1 PE=2 SV=1	65.1786	6	19	6	1	112	12.465	4.78	High	High	High	38000000	38000000	24000000	9	48.2215	6
F1P0C1	Uncharacterized protein OS=Gallus gallus GN=ATP6V1C1 PE=4 SV=2	37.6963	14	25	14	1	382	44.113	7.37	High	High	High	26000000	12000000	8500000	2.29	48.0904	14
E1BZJ3	Uncharacterized protein OS=Gallus gallus GN=NPLOC4 PE=4 SV=2	25.9442	13	29	13	1	609	68.446	6.38	High	High	High	24000000	20000000	20000000	1.626	48.0729	13
Q5F4C5	Uncharacterized protein OS=Gallus gallus GN=RAB35 PE=2 SV=1	55.7214	10	34	6	1	201	23.111	8.05	High	High	High	200000000	150000000	5800000	5.31	48.0534	10
F1NJM8	Uncharacterized protein OS=Gallus gallus GN=SYNM PE=3 SV=2	8.91521	11	23	11	1	1604	182.277	5.07	High	High	High	6800000	17000000	17000000	0.33	47.9931	11
E1C123	Uncharacterized protein OS=Gallus gallus GN=AHSA1 PE=4 SV=1	34.1176	9	25	9	1	340	38.021	5.81	High	High	High	210000000	150000000	26000000	1.848	47.8466	9
Q5F470	Ras-related protein Rab-8A OS=Gallus gallus GN=RAB8A PE=2 SV=1	41.0628	9	30	2	1	207	23.507	9.09	High	High	High	21000000	20000000	9400000	2.384	47.7913	9
F1NXW9	Uncharacterized protein OS=Gallus gallus GN=MCAM PE=4 SV=2	17.7316	10	23	10	1	626	68.958	7.11	High	High	High	29000000	32000000	37000000	1.031	47.7303	10
F1P375	Raftlin OS=Gallus gallus GN=RFTN1 PE=4 SV=1	19.9336	10	25	10	1	602	65.627	5.44	High	High	High	400000000	31000000	22000000	1.326	47.6907	10
Q5ZJJ2	Replication protein A 70 kDa DNA-binding subunit OS=Gallus gallus GN=RPA1 PE=2 SV=1	23.7785	12	25	12	1	614	67.958	7.85	High	High	High	29000000	25000000	14000000	0.995	47.5205	12
E1C958	Uncharacterized protein OS=Gallus gallus GN=LGMN PE=4 SV=1	23.2019	7	21	7	1	431	49.229	6.39	High	High	High	59000000	35000000	38000000	1.471	47.3782	7
E1BR61	Uncharacterized protein OS=Gallus gallus GN=BIN1 PE=4 SV=2	28.5988	12	27	10	1	521	57.148	5.01	High	High	High	21000000	33000000	30000000	2.415	47.349	12
Q5ZKL0	DNA helicase OS=Gallus gallus GN=MCM5 PE=2 SV=1	19.891	13	21	13	1	734	82.357	8.28	High	High	High	40000000	12000000	19000000	0.891	47.3305	13
F6QXI2	Uncharacterized protein OS=Gallus gallus GN=RPRD1B PE=4 SV=1	21.519	6	17	4	1	395	44.173	9.19	High	High	High	17000000	21000000	20000000	1.228	47.3133	6
R4GKZ1	Uncharacterized protein OS=Gallus gallus PE=4 SV=1	7.28093	18	28	1	1	3104	352.824	5.12	High	High	Not Found	11000000	7300000		0.235	47.2564	18
Q5ZIM5	Methionine aminopeptidase 1 OS=Gallus gallus GN=METAP1 PE=2 SV=1	39.4805	10	21	10	1	385	43.093	7.46	High	High	High	16000000	15000000	16000000	2.008	47.0231	10
F1P4A7	Eukaryotic translation initiation factor 4 gamma 2 OS=Gallus gallus GN=EIF4G2 PE=4 SV=1	10.7539	10	26	10	1	902	101.735	7.17	High	High	High	33000000	23000000	14000000	0.487	47.0195	10
E1BTX8	Caldesmon OS=Gallus gallus GN=CAD PE=3 SV=2	8.93246	12	30	12	1	1836	200.735	6.3	High	High	High	16000000	68000000	32000000	0.37	46.89	12
E1BSR3	Uncharacterized protein OS=Gallus gallus GN=CLASP2 PE=4 SV=2	9.98668	11	26	7	1	1502	164.662	8.29	High	High	High	10000000	8900000	4900000	0.399	46.8107	11
F1NSB6	Uncharacterized protein OS=Gallus gallus GN=ANKFY1 PE=4 SV=2	12.3288	12	24	12	1	1168	128.609	5.97	High	High	High	21000000	16000000	74000000	0.562	46.7909	12
Q5ZL34	Cleavage and polyadenylation specificity factor subunit 6 OS=Gallus gallus GN=CPSF6 PE=2 SV=1	15.245	7	21	7	1	551	59.324	7.4	High	High	High	37000000	40000000	36000000	1.154	46.6322	7
P32429	60S ribosomal protein L7a OS=Gallus gallus GN=RPL7A PE=2 SV=2	34.2105	9	22	9	1	266	29.981	10.51	High	High	High	79000000	40000000	30000000	2.981	46.4878	9
E1C3P6	Uncharacterized protein OS=Gallus gallus GN=PAK1 PE=3 SV=1	16.5441	8	23	2	1	544	60.611	5.76	High	Not Found	High	2800000		4100000	0.931	46.45	8
F1C6U3	MHC class II antigen beta chain OS=Gallus gallus GN=B-LB PE=2 SV=1	25.0951	5	19	2	0	263	29.207	6.23	High	High	High	53000000	33000000	77000000	1.276	46.3065	5
R4GI86	Uncharacterized protein OS=Gallus gallus GN=CAB39 PE=4 SV=1	37.2434	12	26	12	1	341	39.874	6.89	High	High	High	27000000	28000000	16000000	1.555	46.1697	12
Q5ZJL3	Uncharacterized protein OS=Gallus gallus GN=PSMF1 PE=2 SV=1	49.0775	8	23	8	1	271	29.124	5.38	High	High	High	23000000	29000000	19000000	3.084	46.1513	8
F1NT44	Translin OS=Gallus gallus GN=TSN PE=4 SV=1	33.6245	7	20	7	1	229	25.961	6.71	High	High	High	52000000	48000000	12000000	2.728	46.1432	7
E1C2E3	Uncharacterized protein OS=Gallus gallus GN=VDAC3 PE=4 SV=2	44.7183	9	24	8	1	284	30.482	8.82	High	High	High	43000000	41000000	35000000	2.594	46.1244	9
Q9DDT2	Phosphoinositide 3-kinase adapter protein 1 OS=Gallus gallus GN=PIK3AP1 PE=1 SV=1	19.625	11	20	11	1	800	90.1	5.1	High	High	High	2800000	20000000	9400000	1.512	46.1114	11
E1BTB7	Uncharacterized protein OS=Gallus gallus GN=MMRN2 PE=4 SV=2	16.4694	15	34	15	1	1014	116.232	6.61	High	High	High	17000000	17000000	14000000	0.848	46.0589	15
F1NVW3	Uncharacterized protein OS=Gallus gallus GN=IGF2BP2 PE=4 SV=2	13.8376	6	20	3	1	542	58.792	8.54	High	High	High	16000000	14000000	15000000	0.711	45.9979	6
E1C8M4	Uncharacterized protein OS=Gallus gallus GN=PIK3R1 PE=4 SV=1	21.547	13	28	10	1	724	83.749	6.05	High	High	High	17000000	17000000	14000000	1.047	45.5654	13
Q5ZIL3	Uncharacterized protein OS=Gallus gallus GN=RCJMB04_25e17 PE=2 SV=1	54.5	9	19	9	1	200	22.421	5.44	High	High	High	34000000	26000000	23000000	3.394	45.5599	9
F1NBD0	Uncharacterized protein OS=Gallus gallus GN=ERLIN2 PE=4 SV=2	28.0702	8	20	6	1	342	38.193	5.72	High	High	High	26000000	20000000	13000000	1.371	45.5015	8
R4GGZ9	Transcription factor BTF3 OS=Gallus gallus GN=BTF3L4 PE=3 SV=1	19.3548	5	17	5	1	186	20.076	5.91	High	High	High	32000000	47000000	59000000	1.848	45.4617	5
Q5ZJZ6	Nuclear cap-binding protein subunit 1 OS=Gallus gallus GN=NCBP1 PE=2 SV=1	24.5902	14	30	14	1	793	92.505	6.29	High	High	High	17000000	19000000	4100000	1.356	45.1931	14
F1P596	Uncharacterized protein OS=Gallus gallus GN=CALML3 PE=4 SV=2	20.8054	4	27	4	0	149	16.873	4.31	High	High	High	580000000	540000000	710000000	2.981	45.1632	4
E1C7S2	Uncharacterized protein OS=Gallus gallus GN=HSDL2 PE=4 SV=2	20.0969	6	15	6	1	413	44.206	8.28	High	High	High	12000000	100000000	17000000	0.701	45.1093	6
Q5ZHR7	Uncharacterized protein OS=Gallus gallus GN=CLTA PE=2 SV=1	21.8605	4	21	2	1	215	23.746	4.5	High	High	High	33000000	22000000	33000000	3.217	45.0902	4
Q9W719	Hypoxanthine-guanine phosphoribosyltransferase OS=Gallus gallus GN=HPRT1 PE=2 SV=1	46.789	9	21	9	1	218	24.593	7.42	High	High	High	18000000	16000000	9400000	3.394	45.0754	9
Q5ZL86	Uncharacterized protein OS=Gallus gallus GN=RCJMB04_7d16 PE=2 SV=1	27.6771	13	29	12	1	607	66.226	5.4	High	High	High	31000000	23000000	130000000	1.113	45.0667	13
Q5ZK63	Activated RNA polymerase II transcriptional coactivator p15 OS=Gallus gallus GN=SUB1 PE=2 SV=1	42.0635	5	20	5	1	126	14.228	9.57	High	High	High	70000000	78000000	72000000	3.642	45.0244	5
F1NT20	Uncharacterized protein OS=Gallus gallus GN=ACAT2 PE=3 SV=2	18.7817	4	17	4	1	394	40.86	7.72	High	High	High	18000000	32000000	22000000	0.931	44.9905	4
E1BU33	Uncharacterized protein OS=Gallus gallus GN=VPS26A PE=4 SV=1	26.6871	7	19	7	1	326	37.972	6.57	High	High	High	48000000	41000000	25000000	1.154	44.9538	7
Q5ZK94	Putative uncharacterized protein OS=Gallus gallus GN=RCJMB04_12d24 PE=2 SV=1	20.6897	8	21	8	1	609	68.056	5.41	High	High	High	29000000	26000000	22000000	1.219	44.9472	8
Q5ZL37	Succinyl-CoA ligase subunit beta OS=Gallus gallus GN=SUCLG2 PE=2 SV=1	16.8981	8	23	7	1	432	46.731	6.9	High	High	High	25000000	13000000	24000000	1.043	44.9054	8
Q5ZLC3	Uncharacterized protein OS=Gallus gallus GN=COPS5 PE=2 SV=1	27.2189	7	20	7	1	338	37.841	6.54	High	High	High	19000000	17000000	12000000	1.818	44.6826	7
F1NII6	Uncharacterized protein OS=Gallus gallus GN=NHP2L1 PE=4 SV=2	39.0625	4	18	4	1	128	14.066	8.16	High	High	High	120000000	140000000	140000000	4.623	44.5626	4
Q98SE2	U2snRNP auxiliary factor small subunit OS=Gallus gallus GN=U2AF1 PE=2 SV=1	20.6751	5	16	5	1	237	27.683	8.81	High	High	High	51000000	66000000	65000000	2.162	44.4547	5
F1N9B7	Uncharacterized protein OS=Gallus gallus GN=RAD23B PE=4 SV=2	24.5658	8	26	8	1	403	43.092	4.75	High	High	High	36000000	41000000	51000000	2.384	44.3719	8
E1C457	Uncharacterized protein OS=Gallus gallus GN=EML1 PE=4 SV=2	16.784	10	19	9	1	852	93.852	7.68	High	High	High	11000000	24000000	14000000	0.668	44.3142	10
E1BTV1	Uncharacterized protein OS=Gallus gallus GN=STOM PE=4 SV=2	30.9859	7	16	7	1	284	31.434	8.84	High	High	High	41000000	37000000	30000000	1.738	44.2621	7
Q90828	Cytoplasmic dynein 1 light intermediate chain 1 OS=Gallus gallus GN=DYNC1LI1 PE=1 SV=1	21.9417	9	22	9	1	515	55.858	6.11	High	High	High	27000000	22000000	14000000	1.009	44.1587	9
F1NDY2	Uncharacterized protein OS=Gallus gallus GN=SH3BP1 PE=4 SV=2	18.0685	10	22	9	1	642	70.156	6.19	High	High	High	23000000	21000000	17000000	1.062	44.1537	10
Q5ZMK9	Uncharacterized protein OS=Gallus gallus GN=RCJMB04_1l21 PE=2 SV=1	25.9053	8	19	8	1	359	40.055	6.46	High	High	High	25000000	33000000	16000000	2.162	44.1182	8
Q90838	Leucine zipper protein OS=Gallus gallus GN=PTRF PE=2 SV=1	22.1607	8	16	8	1	361	41.286	5.64	Not Found	High	High		44000000	75000000	3.217	44.1016	8
H9L164	Uncharacterized protein OS=Gallus gallus GN=PSMD3 PE=4 SV=2	27.115	12	23	12	1	461	53.219	9.09	High	High	High	34000000	24000000	17000000	1.352	44.0493	12
O57580	High molecular mass nuclear antigen (Fragment) OS=Gallus gallus PE=2 SV=1	15.6386	11	26	11	1	1151	109.64	9.86	High	High	High	7800000	24000000	33000000	0.931	43.9944	11
Q90879	Ubiquitin-conjugating enzyme E2 variant 1 OS=Gallus gallus GN=UBE2V1 PE=2 SV=2	50.3448	6	20	2	1	145	16.324	7.94	High	High	Not Found	85000000	51000000		2.162	43.9933	6
E1BZ81	Uncharacterized protein OS=Gallus gallus GN=DPP7 PE=4 SV=1	22.2222	9	20	9	1	495	54.512	6.2	High	High	High	44000000	22000000	15000000	1.61	43.9378	9
P43347	Translationally-controlled tumor protein homolog OS=Gallus gallus GN=TPT1 PE=2 SV=1	27.3256	4	24	4	1	172	19.518	5	High	High	High	160000000	130000000	150000000	2.594	43.8629	4
E1BQN9	Uncharacterized protein OS=Gallus gallus GN=CACYBP PE=4 SV=1	43.4389	8	22	8	1	221	25.577	8.51	High	High	High	53000000	29000000	39000000	1.955	43.8139	8
O57348	Cellular nucleic acid binding protein OS=Gallus gallus GN=CNBP PE=2 SV=1	45.9302	6	17	6	1	172	19.031	7.58	High	High	High	33000000	51000000	66000000	2.162	43.6858	6
R4GLV0	Coronin OS=Gallus gallus GN=CORO1B PE=3 SV=1	14.1361	6	25	4	1	382	42.758	6.6	High	High	High	30000000	26000000	42000000	2.594	43.6832	6
E1BZ75	Uncharacterized protein OS=Gallus gallus GN=LSM8 PE=4 SV=2	54	4	18	4	1	100	10.694	4.48	High	High	High	33000000	33000000	33000000	6.197	43.6085	4
Q5ZJ22	Uncharacterized protein OS=Gallus gallus GN=GMFB PE=2 SV=1	45.0704	5	21	5	1	142	16.712	5.27	High	High	High	140000000	130000000	170000000	2.594	43.5886	5
E1C050	Eukaryotic translation initiation factor 3 subunit F OS=Gallus gallus GN=EIF3F PE=3 SV=1	35.5422	10	22	10	1	332	35.235	5.58	High	High	High	55000000	53000000	47000000	2.875	43.4628	10
Q5F4B2	Switch-associated protein 70 OS=Gallus gallus GN=SWAP70 PE=2 SV=1	20.3072	12	32	12	1	586	68.368	6.34	High	High	High	21000000	34000000	27000000	1.113	43.3127	12
Q5F3Y0	Uncharacterized protein OS=Gallus gallus GN=LSP1 PE=2 SV=1	20	6	30	6	1	365	41.552	4.75	High	High	High	86000000	120000000	160000000	1.239	43.2903	6
Q5ZIH1	Uncharacterized protein OS=Gallus gallus GN=HNRNPD PE=2 SV=1	30.3502	7	25	5	1	257	29.336	9.31	High	High	High	59000000	49000000	66000000	2.455	43.1264	7
F1NV68	Importin subunit alpha OS=Gallus gallus GN=KPNA3 PE=3 SV=2	16.2325	6	20	2	1	499	55.255	4.81	High	High	High	9000000	12000000	8300000	1.154	43.0423	6
F1P2G5	Uncharacterized protein OS=Gallus gallus GN=Gga.14530 PE=4 SV=2	5.91797	25	40	25	1	5120	567.407	6.1	High	High	High	12000000	12000000	6200000	0.252	43.0397	25
E1C4M6	Uncharacterized protein OS=Gallus gallus GN=USP14 PE=3 SV=2	15.6436	7	20	7	1	505	56.659	5.2	High	High	High	30000000	27000000	21000000	0.887	42.7212	7
R4GHG6	Uncharacterized protein OS=Gallus gallus GN=HSPBP1 PE=4 SV=1	37.3984	6	24	6	1	246	26.022	5.92	High	High	High	32000000	26000000	16000000	2.415	42.5188	6
R4GL78	Platelet-activating factor acetylhydrolase IB subunit beta OS=Gallus gallus GN=PAFAH1B2 PE=4 SV=1	26.1411	4	16	4	1	241	26.79	6.21	High	High	High	83000000	90000000	75000000	1.276	42.5061	4
F1N9R2	Uncharacterized protein OS=Gallus gallus GN=RCN2 PE=4 SV=2	24.0924	6	16	6	1	303	35.689	4.56	High	High	High	39000000	35000000	54000000	1.069	42.4739	6
E1BZE1	Uncharacterized protein OS=Gallus gallus GN=AHSG PE=4 SV=1	17.4419	4	13	4	1	344	37.177	6.21	High	High	High	20000000	31000000	40000000	1.683	42.3746	4
R4GL59	Uncharacterized protein OS=Gallus gallus GN=GSR PE=4 SV=1	40.3893	12	23	4	1	411	45.179	6.92	High	High	High	31000000	21000000	29000000	2.728	42.3744	12
R4GJN7	Histone H2A OS=Gallus gallus GN=H2AFX PE=3 SV=1	27.2727	3	26	2	1	143	15.036	10.87	High	High	High	120000000	110000000	140000000	3.217	42.3576	3
F1NWX6	Plasminogen OS=Gallus gallus GN=PLG PE=3 SV=2	16.3342	10	21	10	1	802	90.705	7.65	High	High	High	25000000	16000000	17000000	0.478	42.3155	10
Q5ZKW7	Uncharacterized protein OS=Gallus gallus GN=RCJMB04_8n22 PE=2 SV=1	31.1856	8	21	8	1	388	41.435	8.1	High	High	High	12000000	27000000	25000000	1.818	42.2186	8
R4GKA9	Uncharacterized protein OS=Gallus gallus GN=C9ORF58 PE=4 SV=1	37.415	6	21	6	1	147	16.507	5.72	High	High	High	49000000	39000000	76000000	2.831	42.2105	6
R4GHM4	Uncharacterized protein OS=Gallus gallus GN=LOC100857484 PE=4 SV=1	17.5439	4	20	4	1	228	25.918	7.4	High	High	High	100000000	80000000	64000000	1.371	42.1954	4
F1NED9	Uncharacterized protein OS=Gallus gallus GN=FHL1 PE=4 SV=2	30.8725	7	18	7	1	298	34.033	8.32	High	High	High	6800000	19000000	34000000	1.783	42.0185	7
E1C045	CUGBP Elav-like family member 2 OS=Gallus gallus GN=CELF2 PE=4 SV=2	17.8645	8	15	6	1	487	51.851	8.47	High	High	High	24000000	24000000	24000000	1.404	41.9978	8
E1C0M8	Uncharacterized protein OS=Gallus gallus GN=SMARCA5 PE=4 SV=2	12.0603	12	26	12	1	995	116.616	8.54	High	High	High	200000000	14000000	270000000	0.51	41.9362	12
E1BV81	Uncharacterized protein OS=Gallus gallus GN=LOC100857869 PE=4 SV=2	51.5625	4	16	4	1	128	13.857	9.32	High	High	High	66000000	28000000	65000000	4.179	41.9348	4
F1CN52	MHC class I antigen OS=Gallus gallus PE=2 SV=1	17.4419	7	22	1	0	344	37.849	6.93	Not Found	High	High		14000000	34000000	1.783	41.9229	7
E1BQA5	Uncharacterized protein OS=Gallus gallus GN=CPNE3 PE=4 SV=1	17.8108	8	25	6	1	539	60.355	5.83	High	High	High	24000000	17000000	12000000	1.102	41.8557	8
E1BRT9	Uncharacterized protein OS=Gallus gallus GN=NDUFA5 PE=4 SV=1	41.3793	5	17	5	1	116	13.44	7.25	High	High	High	30000000	28000000	28000000	4.179	41.7907	5
F1P2P4	ATP-dependent (S)-NAD(P)H-hydrate dehydratase OS=Gallus gallus GN=CARKD PE=3 SV=2	43.9597	10	20	10	1	298	32.217	7.47	High	High	High	19000000	17000000	20000000	2.162	41.7868	10
F1NPM7	Uncharacterized protein OS=Gallus gallus GN=TRA2A PE=4 SV=2	27.4368	7	23	7	1	277	32.445	11.22	High	High	High	76000000	83000000	100000000	1.929	41.7386	7
E1C3B2	Cytochrome c oxidase subunit 6A, mitochondrial OS=Gallus gallus GN=COX6A1 PE=3 SV=1	38.8889	3	22	3	1	108	11.808	9.35	High	High	High	110000000	100000000	82000000	9	41.7276	3
E1BTX6	Uncharacterized protein OS=Gallus gallus GN=MAT2B PE=4 SV=2	19.4986	6	17	6	1	359	40.335	7.77	High	High	High	29000000	25000000	32000000	0.874	41.7234	6
F1NN78	Uncharacterized protein OS=Gallus gallus GN=NECAP2 PE=4 SV=2	47.3684	7	19	6	1	266	28.86	8.09	High	High	High	47000000	33000000	21000000	2.415	41.637	7
F1NCB0	DNA-directed RNA polymerase subunit beta OS=Gallus gallus GN=POLR2B PE=3 SV=1	12.9472	12	22	12	1	1174	133.739	6.95	High	High	High	10000000	12000000	5600000	0.507	41.627	12
F1NW06	Tetraspanin OS=Gallus gallus GN=CD81 PE=3 SV=2	18.6441	2	10	2	1	236	26.184	5.9	High	High	High	48000000	76000000	38000000	1.154	41.5024	2
E1BRL9	Uncharacterized protein OS=Gallus gallus GN=SRSF7 PE=4 SV=2	19.1057	5	27	4	1	246	28.161	11.84	High	High	High	150000000	150000000	190000000	1.371	41.4607	5
E1BWS0	Uncharacterized protein OS=Gallus gallus GN=GIT2 PE=4 SV=2	20.2114	14	24	14	1	757	84.466	6.98	High	High	High	30000000	35000000	24000000	1.233	41.3813	14
F1NNR1	Uncharacterized protein OS=Gallus gallus GN=UGP2 PE=4 SV=1	23.2283	10	25	10	1	508	56.799	8.34	High	High	High	34000000	22000000	21000000	1.054	41.2886	10
P51641	Ciliary neurotrophic factor receptor subunit alpha OS=Gallus gallus GN=CNTFR PE=2 SV=1	23.4807	6	14	6	1	362	40.282	6.58	High	High	High	26000000	42000000	17000000	1.239	40.9899	6
Q5ZJQ2	Phenylalanine--tRNA ligase alpha subunit OS=Gallus gallus GN=FARSA PE=1 SV=1	34.5372	8	20	8	1	443	49.519	8.92	High	High	High	24000000	32000000	23000000	1.154	40.951	8
F1NHD8	Uncharacterized protein OS=Gallus gallus GN=PDCD6 PE=4 SV=1	36.8984	5	19	5	1	187	21.602	5.68	High	High	High	67000000	56000000	44000000	1.848	40.9012	5
F1CN18	MHC class I antigen OS=Gallus gallus PE=2 SV=1	13.5211	6	19	1	0	355	39.068	6.37	High	Not Found	Not Found	2500000			1.154	40.8915	6
Q6F4E8	MHC class I antigen OS=Gallus gallus GN=B-F-S04 PE=2 SV=1	17.4648	8	24	1	1	355	38.758	6.25	High	High	High	240000000	110000000	190000000	1.512	40.8596	8
G1K303	Hydroxyacylglutathione hydrolase, mitochondrial OS=Gallus gallus GN=HAGH PE=3 SV=2	32.9032	8	17	8	1	310	34.233	7.81	High	High	High	17000000	14000000	23000000	1.31	40.7566	8
Q6B842	Carnitine palmitoyltransferase I OS=Gallus gallus GN=CPT1A PE=2 SV=1	23.8961	14	28	14	1	770	87.829	8.44	High	High	High	16000000	15000000	4700000	1.024	40.6675	14
F1N8G9	Uncharacterized protein OS=Gallus gallus GN=EIF4G3 PE=4 SV=2	7.9375	12	26	6	1	1600	176.138	5.2	High	High	High	5700000	5900000	7800000	0.389	40.5902	12
E1C7M7	Uncharacterized protein OS=Gallus gallus GN=CTNNA1 PE=4 SV=2	22.179	8	18	6	1	514	56.684	7.02	High	High	High	29000000	23000000	8700000	0.995	40.58	8
Q90ZH5	SAP18 OS=Gallus gallus GN=chSAP18 PE=1 SV=1	54.902	8	19	8	1	153	17.594	9.35	High	High	High	27000000	37000000	28000000	3.394	40.4507	8
Q5ZHQ8	Uncharacterized protein OS=Gallus gallus GN=RCJMB04_34f23 PE=2 SV=1	28.9474	7	18	7	1	304	33.962	8.51	High	High	High	31000000	34000000	39000000	1.783	40.3841	7
F1NH79	Uncharacterized protein OS=Gallus gallus GN=CHD4 PE=4 SV=2	7.8961	14	28	9	1	1925	219.049	5.8	High	High	High	29000000	21000000	26000000	0.416	40.3463	14
P51890	Lumican OS=Gallus gallus GN=LUM PE=1 SV=1	30.0292	10	23	10	1	343	38.618	6.52	High	High	High	26000000	45000000	320000000	3.217	40.3332	10
F1NHT9	Uncharacterized protein OS=Gallus gallus GN=GGPS1 PE=3 SV=2	20.8054	4	17	4	1	298	34.304	5.83	High	High	High	19000000	25000000	13000000	1.239	40.3236	4
F1P337	Uncharacterized protein OS=Gallus gallus GN=SNX5 PE=4 SV=1	26.9521	10	22	9	1	397	45.653	7.24	High	High	High	20000000	10000000	7500000	1.754	40.2788	10
F1NY54	Uncharacterized protein OS=Gallus gallus GN=THRAP3 PE=4 SV=2	20.6004	16	26	16	1	966	109.816	10.17	High	High	High	14000000	30000000	34000000	0.931	40.2334	16
F1NC27	Uncharacterized protein OS=Gallus gallus GN=RAB21 PE=4 SV=1	43.8596	8	19	8	1	228	24.718	8.16	High	High	High	27000000	22000000	15000000	2.652	40.2007	8
P18652	Ribosomal protein S6 kinase 2 alpha OS=Gallus gallus GN=RPS6KA PE=2 SV=1	16.6223	10	21	4	1	752	84.386	7.23	High	High	High	13000000	7800000	6100000	0.632	40.1174	10
F1NAC8	Uncharacterized protein OS=Gallus gallus GN=SNRPA1 PE=4 SV=1	28.2353	7	21	7	1	255	28.397	8.75	High	High	High	34000000	41000000	38000000	1.929	40.0372	7
F1NG53	Uncharacterized protein OS=Gallus gallus GN=RPL17 PE=3 SV=2	34.5946	7	21	7	1	185	21.511	10.21	High	High	High	54000000	17000000	25000000	6.943	39.895	7
E1C6E1	Phosphoinositide phospholipase C OS=Gallus gallus GN=PLCG2 PE=4 SV=1	11.6206	14	28	13	1	1265	148.013	6.37	High	High	High	11000000	14000000	11000000	0.585	39.8734	14
Q5ZJ56	60S ribosomal protein L7 OS=Gallus gallus GN=RPL7 PE=2 SV=1	39.8374	9	25	9	1	246	28.762	10.83	High	High	High	18000000	25000000	48000000	4.412	39.8525	9
P50594	Protein mago nashi homolog OS=Gallus gallus GN=MAGOH PE=2 SV=2	38.3562	4	16	4	1	146	17.095	6.39	High	High	High	44000000	41000000	21000000	2.162	39.8373	4
F1N9V4	Uncharacterized protein OS=Gallus gallus GN=LANCL1 PE=4 SV=2	27	9	19	9	1	400	45.23	7.78	High	High	High	23000000	29000000	17000000	1.848	39.7848	9
Q5ZIF0	Uncharacterized protein OS=Gallus gallus GN=MAP2K1 PE=2 SV=1	18.2278	7	20	2	1	395	43.626	6.62	High	High	High	20000000	19000000	12000000	1.404	39.7308	7
F1P0Q8	H/ACA ribonucleoprotein complex subunit 4 OS=Gallus gallus GN=DKC1 PE=4 SV=2	22.6744	9	25	9	1	516	58.114	9.28	High	High	High	17000000	22000000	10000000	1.102	39.7278	9
F1P3J5	Lipase OS=Gallus gallus GN=LIPA PE=3 SV=2	26.6169	8	18	8	1	402	45.69	8.81	High	High	High	51000000	24000000	15000000	1.462	39.6388	8
A0ZY65	MHC class I antigen (Fragment) OS=Gallus gallus GN=BF1 PE=3 SV=1	35.3933	9	25	2	0	178	20.564	5.95	Not Found	High	High		41000000	100000000	4.623	39.628	9
F1NKB6	ATP-dependent 6-phosphofructokinase OS=Gallus gallus GN=PFKL PE=3 SV=2	18.961	11	23	8	1	770	83.951	7.43	High	High	High	8400000	9300000	4100000	0.778	39.5897	11
E1BQH6	Uncharacterized protein OS=Gallus gallus GN=PPP6R2 PE=4 SV=2	15.0728	11	21	11	1	962	107.238	4.63	High	High	High	24000000	20000000	7200000	0.628	39.582	11
Q5ZL59	Uncharacterized protein OS=Gallus gallus GN=RCJMB04_7i20 PE=2 SV=1	44.898	5	19	5	1	147	16.676	7.8	High	High	High	140000000	79000000	64000000	14.849	39.566	5
Q5ZLN6	Synaptogyrin OS=Gallus gallus GN=SYNGR3 PE=2 SV=1	16.9565	4	15	4	1	230	25.158	5.01	High	High	High	99000000	130000000	84000000	2.162	39.5578	4
F1NKQ7	Uncharacterized protein OS=Gallus gallus GN=FADD PE=4 SV=2	26.5306	5	16	5	1	196	22.915	6.29	High	High	High	68000000	49000000	41000000	2.511	39.5395	5
E1BSP7	Uncharacterized protein OS=Gallus gallus GN=SORBS2 PE=4 SV=2	8.66721	9	17	9	1	1223	137.006	8.47	High	High	High	12000000	17000000	37000000	0.328	39.4738	9
F1P0W1	Anamorsin OS=Gallus gallus GN=CIAPIN1 PE=3 SV=2	23.7785	5	13	5	1	307	32.885	5.27	High	High	High	24000000	20000000	20000000	1.154	39.4576	5
E1BU66	Uncharacterized protein OS=Gallus gallus GN=RPL38 PE=3 SV=2	48.6111	4	20	4	1	72	8.341	10.1	High	High	High	34000000	28000000	34000000	45.416	39.4458	4
P17790	Basigin OS=Gallus gallus GN=BSG PE=1 SV=2	19.3299	5	17	5	1	388	42.387	6.02	High	High	High	21000000	32000000	17000000	1.448	39.3232	5
P26932	Calponin-1 OS=Gallus gallus GN=CNN1 PE=1 SV=2	58.5616	14	18	13	1	292	32.34	9.25	Not Found	Not Found	High			130000000	3.642	39.2341	14
F1NHX1	Uncharacterized protein OS=Gallus gallus GN=PIK3CD PE=3 SV=1	14.8184	13	21	13	1	1046	120.168	7.25	High	High	High	19000000	20000000	8800000	0.596	39.1843	13
R4GJP6	Uncharacterized protein OS=Gallus gallus GN=Gga.7815 PE=4 SV=1	31.0448	12	46	3	1	335	38.014	7.36	High	High	Not Found	5000000	42000000		2.03	39.1464	12
F1P574	Uncharacterized protein OS=Gallus gallus GN=GMPPB PE=4 SV=2	21.1111	6	19	6	1	360	39.411	7.2	High	High	High	25000000	20000000	8600000	1.228	39.1099	6
F1NSW3	Uncharacterized protein OS=Gallus gallus GN=TNPO1 PE=4 SV=2	20.641	13	27	13	1	780	88.47	5	High	High	High	33000000	22000000	8300000	1.482	39.1094	13
F1P5V9	Uncharacterized protein OS=Gallus gallus GN=PARVA PE=4 SV=2	25	7	15	6	1	336	38.51	5.07	High	High	High	12000000	30000000	20000000	1.448	39.0628	7
E1BYD4	Uncharacterized protein OS=Gallus gallus GN=NDRG1 PE=4 SV=1	27.6119	7	19	7	1	402	44.191	6.25	High	High	High	13000000	27000000	14000000	1.512	38.9573	7
F1NBJ2	Serine/threonine-protein phosphatase 2A 55 kDa regulatory subunit B OS=Gallus gallus GN=PPP2R2A PE=3 SV=2	24.4493	9	22	5	1	454	52.634	6.2	High	High	High	10000000	12000000	14000000	1.913	38.9553	9
A3F956	Muscleblind-like 1 isoform 1 OS=Gallus gallus GN=MBNL1 PE=2 SV=1	17.5439	6	31	1	1	399	42.789	8.82	Not Found	Not Found	High			5100000	2.981	38.9524	6
A7UEB0	Alpha-1-acid glycoprotein OS=Gallus gallus GN=OGCHI PE=2 SV=1	18.7192	4	14	4	1	203	22.307	5.25	High	High	High	210000000	48000000	130000000	1.848	38.8797	4
F1NNI2	Lon protease homolog, mitochondrial OS=Gallus gallus GN=LONP1 PE=3 SV=2	13.7278	12	27	11	1	845	95.102	6.09	High	High	High	26000000	20000000	17000000	0.738	38.8666	12
Q9PSS9	Gallus Gallus mRNA encoding a tropomyosin (probably non-muscle), homologous to a human heat stable cytoskeletal protein having an apparent molecular weight of 36000 Dalton (hscp 36) (Fragment) OS=Gallus gallus PE=2 SV=1	61.5385	4	18	2	1	78	8.904	4.41	High	High	High	51000000	94000000	440000000	5.31	38.8478	4
Q98953	Protein S100-A6 OS=Gallus gallus GN=S100A6 PE=3 SV=1	23.913	3	17	2	1	92	10.269	5.01	High	High	High	110000000	47000000	92000000	9	38.8096	3
F1P372	Uncharacterized protein OS=Gallus gallus GN=TARSL2 PE=3 SV=2	15.4337	11	26	7	1	784	90.206	6.99	High	High	High	7400000	8100000	9400000	0.848	38.7419	11
F1N8J8	Uncharacterized protein OS=Gallus gallus GN=CRIP2 PE=4 SV=2	51.1848	6	27	5	1	211	22.932	8.62	High	High	High	60000000	94000000	100000000	7.111	38.7	6
R4GLE6	Eukaryotic translation initiation factor 1 OS=Gallus gallus GN=EIF1 PE=4 SV=1	50.3759	4	15	1	1	133	14.771	7.97	High	High	High	24000000	21000000	26000000	4.179	38.6452	4
F1NVR6	Uncharacterized protein OS=Gallus gallus GN=NAA15 PE=4 SV=2	22.7941	17	26	15	1	816	95.27	6.74	High	High	High	21000000	16000000	8800000	0.964	38.6441	17
F1NFB8	Uncharacterized protein OS=Gallus gallus GN=DTX3L PE=4 SV=1	25.3028	16	29	16	1	743	83.885	7.69	High	High	High	34000000	11000000	16000000	1.228	38.631	16
F1N9Q2	Lactoylglutathione lyase OS=Gallus gallus GN=GLO1 PE=3 SV=2	41.6216	7	19	7	1	185	21.082	6.55	High	High	High	26000000	17000000	50000000	2.162	38.5774	7
A0A0H4CPX0	Glutathione S-transferase alpha 3 OS=Gallus gallus GN=GSTA3 PE=2 SV=1	30.9417	6	21	4	1	223	25.366	8.63	High	High	High	28000000	21000000	30000000	1.512	38.4167	6
Q92007	Aldolase A (Fragment) OS=Gallus gallus GN=aldolase C PE=2 SV=1	97.619	3	12	3	1	42	4.381	7.34	High	High	High	200000000	140000000	140000000	20.544	38.4042	3
A3F965	Muscleblind-like 3 isoform 1 OS=Gallus gallus GN=MBNL3 PE=2 SV=1	14.2857	6	31	1	1	371	40.29	8.57	High	Not Found	Not Found	93000000			3.394	38.3643	6
P18660	60S acidic ribosomal protein P1 OS=Gallus gallus GN=RPLP1 PE=3 SV=1	57.0175	3	15	2	1	114	11.47	4.21	High	High	High	300000000	340000000	250000000	9	38.2927	3
E1BZ86	Uncharacterized protein OS=Gallus gallus GN=CAMK2G PE=4 SV=2	21.6123	9	32	5	1	583	64.798	8.91	High	High	High	18000000	13000000	16000000	1.154	38.2913	9
E1C2Z5	Uncharacterized protein OS=Gallus gallus GN=WARS PE=3 SV=1	22.6216	9	21	8	1	473	53.662	7.28	High	High	High	13000000	12000000	9900000	0.874	38.2845	9
E1BUA1	Uncharacterized protein OS=Gallus gallus GN=Gga.55707 PE=4 SV=2	11.5304	10	27	8	1	954	107.413	5.45	High	High	High	12000000	22000000	20000000	0.54	38.2736	10
F1NYT7	Uncharacterized protein OS=Gallus gallus GN=PCYOX1 PE=4 SV=2	20.751	7	13	7	1	506	56.404	7.62	High	High	High	37000000	28000000	20000000	0.778	38.2596	7
F1NAM7	Uncharacterized protein OS=Gallus gallus GN=BDH2 PE=4 SV=2	44.898	10	21	10	1	245	26.847	7.24	High	High	High	46000000	35000000	31000000	4.412	38.1729	10
F1P5B1	Reticulon OS=Gallus gallus GN=RTN4 PE=4 SV=1	15.6442	4	15	4	1	326	36.149	4.87	High	High	High	38000000	51000000	16000000	2.162	38.1111	4
E1BWI3	Uncharacterized protein OS=Gallus gallus GN=RSU1 PE=4 SV=2	43.6823	9	25	9	1	277	31.505	8.48	High	High	High	44000000	62000000	59000000	2.384	38.0629	9
F6SQ85	Uncharacterized protein OS=Gallus gallus GN=MST4 PE=4 SV=1	25.9615	9	25	9	1	416	46.989	6.3	High	High	High	24000000	26000000	24000000	1.096	38.0355	9
F1NQH8	Uncharacterized protein OS=Gallus gallus PE=3 SV=2	14.3167	6	20	6	1	461	49.546	9.14	High	High	High	41000000	33000000	39000000	0.931	37.9446	6
E1BW97	AP-3 complex subunit beta OS=Gallus gallus GN=AP3B1 PE=3 SV=2	12.3288	12	22	12	1	1022	113.976	5.97	High	High	High	23000000	59000000	9400000	0.608	37.9421	12
A0A0A0MQ46	High mobility group protein B3 OS=Gallus gallus GN=HMGB3 PE=4 SV=1	26.3889	6	15	6	1	216	24.792	8.47	High	High	High	41000000	41000000	37000000	2.831	37.8724	6
Q5ZMI9	Uncharacterized protein OS=Gallus gallus GN=VPS4B PE=2 SV=1	24.6575	10	24	5	1	438	48.668	7.11	High	High	High	18000000	6100000	8100000	1.154	37.8311	10
F1NPD3	60S ribosomal protein L18a OS=Gallus gallus GN=RPL18A PE=3 SV=2	32.4022	6	17	6	1	179	21.194	10.81	High	High	High	50000000	37000000	46000000	2.162	37.8048	6
F1NKX2	Uncharacterized protein OS=Gallus gallus GN=EDC4 PE=4 SV=2	11.806	14	28	14	1	1567	171.38	6.76	High	High	High	32000000	20000000	11000000	0.575	37.7748	14
E1BYU8	Uncharacterized protein OS=Gallus gallus GN=LOC101747863 PE=4 SV=2	6.45161	10	21	10	1	1798	195.331	6.1	High	High	High	15000000	14000000	15000000	0.32	37.767	10
E1C2H4	Uncharacterized protein OS=Gallus gallus PE=4 SV=1	20.1646	9	21	9	1	486	55.94	6.21	High	High	High	21000000	27000000	16000000	1.009	37.726	9
Q5ZJ02	DBIRD complex subunit ZNF326 OS=Gallus gallus GN=ZNF326 PE=2 SV=3	27.5618	12	26	12	1	566	63.501	5.78	High	High	High	17000000	29000000	32000000	1.738	37.7256	12
F1NT93	Uncharacterized protein OS=Gallus gallus GN=C1H21ORF33 PE=4 SV=2	42.1642	6	17	5	1	268	28.249	8.24	High	High	High	18000000	52000000	37000000	1.512	37.6982	6
Q5ZKJ9	Uncharacterized protein OS=Gallus gallus GN=ATP6V1E1 PE=2 SV=1	31.8584	7	16	7	1	226	26.102	8.02	High	High	High	49000000	14000000	29000000	2.162	37.6531	7
F6UQS5	Uncharacterized protein OS=Gallus gallus GN=LOC427708 PE=4 SV=1	44.898	3	14	1	1	98	11.194	7.4	High	High	High	28000000	33000000	18000000	9	37.6244	3
P62846	40S ribosomal protein S15 OS=Gallus gallus GN=RPS15 PE=2 SV=2	40	3	14	3	1	145	17.029	10.39	High	High	High	40000000	30000000	19000000	4.179	37.6228	3
Q5ZLG1	Ras-related protein Rab-18 OS=Gallus gallus GN=RAB18 PE=2 SV=1	37.3786	7	16	6	1	206	22.94	5.36	High	High	High	24000000	17000000	16000000	2.162	37.5801	7
E1C477	Uncharacterized protein OS=Gallus gallus GN=UBQLN1 PE=4 SV=2	15.3846	6	13	3	1	585	62.831	5.27	High	High	High	11000000	14000000	14000000	1.581	37.5514	6
Q5ZKB0	Uncharacterized protein OS=Gallus gallus GN=TMED2 PE=2 SV=1	37.3134	7	17	7	1	201	22.587	5.43	High	High	High	80000000	64000000	30000000	2.831	37.3726	7
Q5ZI00	Uncharacterized protein OS=Gallus gallus GN=NDUFA9 PE=2 SV=1	30.1587	9	21	9	1	378	43.053	9.38	High	High	High	26000000	26000000	16000000	1.565	37.2354	9
F1P243	Uncharacterized protein OS=Gallus gallus GN=IL16 PE=4 SV=2	6.5337	8	17	8	1	1454	157.829	7.87	High	High	High	27000000	31000000	42000000	0.276	37.1081	8
E1BSA7	Uncharacterized protein OS=Gallus gallus GN=SEC24A PE=4 SV=2	12.8182	10	21	8	1	1100	119.953	7.94	High	High	High	10000000	8000000	4700000	0.756	36.9694	10
Q5F3Z3	Ubiquitin-conjugating enzyme E2 variant 2 OS=Gallus gallus GN=UBE2V2 PE=2 SV=1	39.5833	5	18	1	1	144	16.294	8.09	High	Not Found	Not Found	19000000			1.61	36.8008	5
F1NLH8	Uncharacterized protein OS=Gallus gallus GN=DNAJA4 PE=3 SV=2	21.729	7	20	6	1	428	47.963	7.17	High	High	High	33000000	20000000	20000000	1.089	36.7617	7
Q5F4B7	Putative uncharacterized protein OS=Gallus gallus GN=RCJMB04_1d3 PE=2 SV=1	26.6667	6	17	6	1	270	31.037	6.8	High	High	High	18000000	25000000	25000000	1.581	36.6723	6
A0A140T8H4	Gallinacin-2 OS=Gallus gallus GN=GAL2 PE=4 SV=1	35.9375	2	19	2	1	64	7.109	9.06	High	High	High	160000000	170000000	110000000	9	36.5714	2
F1NNN2	Serine/threonine-protein phosphatase 2A 55 kDa regulatory subunit B OS=Gallus gallus GN=PPP2R2D PE=3 SV=2	19.9557	6	17	2	1	451	51.983	6.49	High	High	High	3000000	1500000	760000	1.219	36.5365	6
F1NIY3	Programmed cell death protein 4 OS=Gallus gallus GN=PDCD4 PE=4 SV=1	25.9101	10	25	10	1	467	51.691	5.49	High	High	High	18000000	37000000	21000000	1.346	36.51	10
Q5ZKD8	Uncharacterized protein OS=Gallus gallus GN=RCJMB04_11i7 PE=2 SV=1	12.7593	10	22	10	1	964	107.4	5.78	High	High	High	10000000	7900000	2900000	0.572	36.332	10
F1P399	Isoleucine--tRNA ligase, mitochondrial OS=Gallus gallus GN=IARS2 PE=3 SV=1	18.7	14	26	14	1	1000	111.91	6.89	High	High	High	13000000	11000000	4800000	0.829	36.3083	14
Q5ZK58	Uncharacterized protein OS=Gallus gallus GN=RCJMB04_13a24 PE=2 SV=1	25.3165	10	24	10	1	395	44.615	8.12	High	High	High	47000000	33000000	24000000	2.008	36.287	10
Q5ZJA5	Uncharacterized protein OS=Gallus gallus GN=SRPRB PE=2 SV=1	29.4574	6	14	6	1	258	28.129	8.54	High	High	High	24000000	32000000	18000000	1.154	36.2408	6
Q45KQ2	Aggrecan promoter binding protein OS=Gallus gallus PE=2 SV=1	33.1395	4	14	4	1	172	18.694	9.51	High	High	High	38000000	90000000	50000000	1.424	36.1358	4
P08836	Farnesyl pyrophosphate synthase OS=Gallus gallus GN=FDPS PE=1 SV=2	26.703	8	20	8	1	367	42.127	6.57	High	High	High	25000000	14000000	10000000	1.291	36.012	8
F1NCR3	Cytosolic purine 5'-nucleotidase OS=Gallus gallus GN=NT5C2 PE=4 SV=1	18.2777	7	18	7	1	569	65.883	5.49	High	High	High	19000000	10000000	4500000	0.911	35.9984	7
Q5F4B1	Glycerol-3-phosphate phosphatase OS=Gallus gallus GN=PGP PE=2 SV=1	28.8462	6	17	3	1	312	32.975	5.73	High	High	High	20000000	14000000	8400000	1.239	35.9174	6
F1P1A8	Uncharacterized protein OS=Gallus gallus GN=SMARCC1 PE=4 SV=2	7.38866	7	16	7	1	988	110.513	5.47	High	High	High	36000000	38000000	33000000	0.348	35.91	7
F1NXR8	Uncharacterized protein OS=Gallus gallus GN=LUC7L3 PE=4 SV=1	21.0648	7	17	7	1	432	51.409	9.77	High	High	High	12000000	22000000	14000000	1.154	35.8076	7
A0A140T8G9	BH3-interacting domain death agonist OS=Gallus gallus GN=BID PE=4 SV=1	38.342	5	14	5	1	193	21.664	4.96	High	High	High	32000000	30000000	25000000	2.831	35.7829	5
O42390	RGD-CAP OS=Gallus gallus PE=2 SV=1	26.7647	13	23	13	1	680	74.373	7.59	High	High	High	21000000	15000000	54000000	1.154	35.7797	13
R4GJL1	Uncharacterized protein OS=Gallus gallus GN=NIPSNAP3A PE=4 SV=1	30.4	5	14	5	1	250	28.136	9.42	High	High	High	11000000	22000000	15000000	1.581	35.7795	5
F1NSZ5	Uncharacterized protein OS=Gallus gallus GN=LAMA4 PE=4 SV=2	10.5638	15	24	15	1	1827	202.343	6.37	High	High	High	12000000	14000000	18000000	0.327	35.7562	15
O93480	Chromobox protein (CHCB1) OS=Gallus gallus GN=CBX1 PE=2 SV=1	19.4595	4	15	3	1	185	21.525	4.93	High	High	High	16000000	24000000	24000000	1.154	35.7301	4
P23007	Citrate synthase, mitochondrial OS=Gallus gallus GN=CS PE=1 SV=1	10.1617	5	26	1	1	433	47.343	8.22	High	High	High	69000000	72000000	47000000	1.239	35.6298	5
F1NLR1	Acetyl-coenzyme A synthetase OS=Gallus gallus GN=ACSS1 PE=3 SV=2	17.3554	10	24	10	1	605	67.045	6.8	High	High	High	15000000	9800000	7700000	1.154	35.5694	10
Q5ZJT3	Uncharacterized protein OS=Gallus gallus GN=RCJMB04_15o4 PE=2 SV=1	36.4238	8	21	8	1	302	33.959	7.46	High	High	High	53000000	31000000	25000000	1.955	35.567	8
Q5ZMR4	Uncharacterized protein OS=Gallus gallus GN=SRSF10 PE=2 SV=1	25.9542	6	15	6	1	262	31.268	11.27	High	High	High	27000000	26000000	29000000	1.683	35.4822	6
O46792	MHC class I glycoprotein OS=Gallus gallus GN=B-FIV PE=2 SV=1	15.6977	6	20	1	1	344	37.899	7.18	Not Found	High	High		14000000	34000000	1.448	35.3912	6
R4GL04	Aminoacylase-1 OS=Gallus gallus GN=ACY1 PE=3 SV=1	37.046	11	24	11	1	413	45.88	6.39	High	High	High	13000000	28000000	19000000	1.783	35.299	11
F1P222	LDLR chaperone MESD OS=Gallus gallus GN=MESDC2 PE=4 SV=1	17.1171	4	20	4	1	222	24.827	6.81	High	High	High	38000000	31000000	56000000	1.254	35.2014	4
P42324	Hippocalcin-like protein 1 OS=Gallus gallus GN=HPCAL1 PE=1 SV=2	30.0518	5	16	4	1	193	22.255	5.35	High	High	High	25000000	28000000	23000000	1.512	34.9953	5
E1C516	Uncharacterized protein OS=Gallus gallus GN=PROSC PE=3 SV=1	29.7101	6	16	6	1	276	30.052	8.25	High	High	High	19000000	18000000	20000000	1.154	34.9381	6
E1BRI3	Uncharacterized protein OS=Gallus gallus GN=ALDH5A1 PE=3 SV=2	19.708	8	15	8	1	548	57.886	9.06	High	High	High	16000000	7500000	15000000	0.668	34.9285	8
Q5ZMG8	Uncharacterized protein OS=Gallus gallus GN=RHOG PE=2 SV=1	40.8377	5	14	4	1	191	21.267	8.24	High	High	High	9900000	14000000	12000000	1.848	34.8258	5
E1C155	Uncharacterized protein OS=Gallus gallus GN=ALDH6A1 PE=3 SV=1	20.4461	9	18	8	1	538	58.255	8.19	High	High	High	9700000	11000000	9500000	0.911	34.8081	9
F1P0W8	Glycerol-3-phosphate dehydrogenase [NAD(+)] OS=Gallus gallus GN=GPD1L PE=3 SV=2	26.3456	8	18	8	1	353	38.564	6.95	High	High	High	16000000	20000000	11000000	1.031	34.7567	8
F1NJ37	Uncharacterized protein OS=Gallus gallus GN=MYL4 PE=4 SV=2	23.7838	4	13	3	1	185	20.639	5.1	Not Found	High	High		3400000	4300000	1.154	34.737	4
E1BUZ0	Uncharacterized protein OS=Gallus gallus GN=NDUFV2 PE=4 SV=2	34.1463	6	15	6	1	246	27.103	8.22	High	High	High	23000000	21000000	29000000	1.929	34.7008	6
E1C2I3	Uncharacterized protein OS=Gallus gallus GN=ERGIC1 PE=4 SV=2	25.6055	7	24	7	1	289	32.525	6.74	High	High	High	36000000	33000000	13000000	2.981	34.599	7
F1NYI5	Uncharacterized protein OS=Gallus gallus GN=LOC416755 PE=4 SV=2	9.3985	10	20	10	1	1064	115.105	5.26	High	High	High	19000000	14000000	6500000	0.487	34.5877	10
F1N8I0	Uncharacterized protein OS=Gallus gallus GN=APEH PE=4 SV=2	15.2589	7	12	7	1	734	81.239	6.21	High	High	High	14000000	9100000	11000000	0.528	34.5657	7
F1NMY8	Uncharacterized protein OS=Gallus gallus GN=DOCK10 PE=4 SV=2	5.98447	12	22	8	1	2189	249.951	6.95	High	High	High	28000000	29000000	21000000	0.233	34.5127	12
F1NQU9	Tyrosine-protein kinase OS=Gallus gallus GN=FYN PE=3 SV=2	12.1723	6	15	4	1	534	60.144	6.11	High	High	High	20000000	17000000	16000000	0.655	34.4955	6
Q5ZJ53	Uncharacterized protein OS=Gallus gallus GN=ARHGAP25 PE=2 SV=1	18	9	21	9	1	650	73.089	6.99	High	High	High	66000000	14000000	32000000	0.668	34.4499	9
Q6IEC5	Putative ISG12(2) protein OS=Gallus gallus GN=ISG12(2) PE=2 SV=1	71.9626	5	14	5	1	107	10.275	10.17	High	High	High	38000000	12000000	97000000	4.179	34.4488	5
F1NDA0	Glycylpeptide N-tetradecanoyltransferase OS=Gallus gallus GN=NMT1 PE=3 SV=2	18.9899	7	15	4	1	495	56.829	8.57	High	High	High	13000000	15000000	14000000	0.711	34.392	7
E1BUP6	Uncharacterized protein OS=Gallus gallus GN=PDIA5 PE=4 SV=2	21.9925	10	17	10	1	532	61.13	8.15	High	High	High	11000000	7100000	12000000	0.968	34.3727	10
F1NNV4	Uncharacterized protein OS=Gallus gallus PE=4 SV=2	12.2822	10	22	10	1	1205	131.889	4.91	High	High	High	23000000	14000000	12000000	0.525	34.2425	10
F1P5V6	Uncharacterized protein OS=Gallus gallus GN=MYL3 PE=4 SV=1	12.3711	3	12	3	0	194	21.897	5.19	High	High	High	120000000	100000000	160000000	0.931	34.2288	3
F1NU55	Uncharacterized protein OS=Gallus gallus GN=CTTN PE=4 SV=2	15.4529	8	18	8	1	563	63.239	5.45	High	High	High	39000000	43000000	43000000	0.778	34.1829	8
Q5F3B9	Succinyl-CoA ligase subunit beta OS=Gallus gallus GN=SUCLA2 PE=2 SV=1	17.2786	7	16	6	1	463	49.966	7.28	High	High	High	28000000	29000000	15000000	0.778	34.1362	7
Q5ZKK1	Microtubule-associated protein RP/EB family member 2 OS=Gallus gallus GN=MAPRE2 PE=2 SV=1	31.3609	11	26	7	1	338	38.116	6.32	High	High	High	23000000	32000000	26000000	2.981	34.1014	11
F1NKV1	Uncharacterized protein OS=Gallus gallus GN=LOC420368 PE=4 SV=2	35.5482	10	20	10	1	301	33.093	7.96	High	High	High	25000000	21000000	24000000	2.162	34.0825	10
Q90755	BRM protein OS=Gallus gallus GN=brm PE=2 SV=1	5.9949	9	22	9	1	1568	177.965	7.15	High	High	High	18000000	18000000	16000000	0.334	34.0348	9
F1N9U0	Uncharacterized protein OS=Gallus gallus GN=PRPF6 PE=4 SV=2	14.0276	10	17	10	1	941	106.738	7.99	High	High	High	9500000	9400000	6500000	0.486	34.0033	10
H9KZK0	Uncharacterized protein OS=Gallus gallus PE=4 SV=1	7.11944	12	16	12	1	2135	229.005	5.21	High	High	High	42000000	18000000	8400000	0.359	33.9889	12
F1NIG7	Uncharacterized protein OS=Gallus gallus GN=EIF1B PE=4 SV=2	59.292	4	12	1	1	113	12.816	7.37	High	Not Found	Not Found	3700000			9	33.9272	4
Q90687	Tyrosine-protein phosphatase non-receptor type 11 OS=Gallus gallus GN=PTPN11 PE=2 SV=1	25.4637	12	24	9	1	593	67.94	7.2	High	High	High	7300000	15000000	12000000	1.04	33.8785	12
E1C6N5	Acetyltransferase component of pyruvate dehydrogenase complex OS=Gallus gallus GN=DLAT PE=3 SV=1	19.7785	10	23	10	1	632	66.481	7.84	High	High	High	43000000	28000000	49000000	0.931	33.8378	10
Q71RI7	Guanine nucleotide-binding protein G11 alpha-subunit OS=Gallus gallus PE=2 SV=1	22.0056	6	15	4	1	359	42.031	5.71	High	High	High	15000000	17000000	11000000	0.778	33.8354	6
Q5ZI80	Uncharacterized protein OS=Gallus gallus GN=RCJMB04_29h3 PE=2 SV=1	19.1874	8	22	1	1	443	51.663	5.62	High	High	High	12000000	14000000	6600000	1.346	33.7813	8
H9L166	Transcription factor BTF3 OS=Gallus gallus GN=BTF3 PE=3 SV=1	37.6543	4	12	4	1	162	17.698	7.5	High	High	High	19000000	18000000	22000000	2.162	33.7517	4
F1NBY1	TAR DNA-binding protein 43 OS=Gallus gallus GN=TARDBP PE=4 SV=1	17.8744	5	11	5	1	414	44.531	6.43	High	High	High	36000000	42000000	35000000	0.896	33.6557	5
F1NMH1	Uncharacterized protein OS=Gallus gallus GN=SKAP2 PE=4 SV=2	19.6429	7	16	7	1	336	38.558	4.81	High	High	High	22000000	15000000	14000000	1.154	33.6246	7
E1BY89	Uncharacterized protein OS=Gallus gallus GN=RPL23 PE=3 SV=2	37.8571	4	14	4	1	140	14.856	10.51	High	High	High	68000000	44000000	73000000	1.512	33.5423	4
F1NCE1	Uncharacterized protein OS=Gallus gallus GN=EIF3D PE=3 SV=2	27.1186	5	15	5	1	295	34.682	9.47	High	High	High	29000000	24000000	11000000	2.455	33.2338	5
T1W3G4	MHC class I antigen (Fragment) OS=Gallus gallus GN=BF PE=3 SV=1	66.6667	8	19	1	0	90	10.593	6.09	High	Not Found	Not Found	2500000			12.895	33.227	8
Q5F374	Uncharacterized protein OS=Gallus gallus GN=RCJMB04_30e16 PE=2 SV=1	16.6038	11	27	11	1	795	90.684	5.14	High	High	High	6500000	14000000	4500000	0.919	33.2081	11
F1NAJ2	Uncharacterized protein OS=Gallus gallus GN=PPWD1 PE=4 SV=2	19.52	10	18	10	1	625	70.955	7.17	High	High	High	8200000	15000000	13000000	0.753	33.1413	10
D0VX30	Cytochrome b-c1 complex subunit 7 OS=Gallus gallus PE=1 SV=1	49.0909	5	15	4	1	110	13.36	9.25	High	High	High	29000000	30000000	36000000	9	33.086	5
E1C677	Uncharacterized protein OS=Gallus gallus GN=Gga.18306 PE=4 SV=1	33.5526	4	12	4	1	152	17.271	9.57	High	High	High	5400000	62000000	87000000	4.623	33.0712	4
F1NLE3	Uncharacterized protein OS=Gallus gallus GN=CRLF3 PE=4 SV=2	27.4559	7	13	7	1	397	44.588	5.01	High	High	High	21000000	17000000	13000000	1.336	33.0392	7
F1P2A1	Uncharacterized protein OS=Gallus gallus GN=ATOX1 PE=4 SV=2	56.338	4	14	4	1	71	7.979	6.77	High	High	High	13000000	23000000	30000000	30.623	32.8494	4
R4GJC0	Uncharacterized protein OS=Gallus gallus GN=CARHSP1 PE=4 SV=1	23.0263	3	11	3	1	152	16.474	8.21	High	High	High	45000000	62000000	52000000	1.783	32.8427	3
F1N872	Uncharacterized protein OS=Gallus gallus GN=Gga.30681 PE=4 SV=2	31.6726	7	15	7	1	281	31.066	6	High	High	High	33000000	30000000	1700000	1.239	32.7726	7
E1C5D2	Uncharacterized protein OS=Gallus gallus GN=NDUFS5 PE=4 SV=1	36.7925	3	12	3	1	106	12.643	8.18	High	High	High	20000000	23000000	23000000	5.813	32.7041	3
F1P291	SPARC OS=Gallus gallus GN=SPARC PE=4 SV=1	25.5034	6	16	6	1	298	34.023	4.86	High	High	High	7800000	15000000	24000000	2.652	32.6883	6
H9L0E7	Uncharacterized protein OS=Gallus gallus GN=SGTA PE=4 SV=2	18.8498	5	14	5	1	313	33.749	4.83	High	High	High	38000000	29000000	33000000	1.424	32.6675	5
F1NTM6	Transferrin receptor protein 1 OS=Gallus gallus GN=TFRC PE=4 SV=2	11.1111	10	19	10	1	900	99.112	6.6	High	High	High	17000000	7200000	8000000	0.643	32.6613	10
F1NSI3	Uncharacterized protein OS=Gallus gallus GN=CYB5B PE=3 SV=1	29.8611	3	11	3	1	144	16.175	5.08	High	High	High	25000000	20000000	9500000	2.594	32.5802	3
E1C8F4	Uncharacterized protein OS=Gallus gallus GN=LOC419677 PE=4 SV=2	13.3127	4	17	2	0	323	36.719	5.9	High	High	High	55000000	70000000	41000000	0.624	32.3884	4
H9KYY4	Uncharacterized protein OS=Gallus gallus GN=SNX27 PE=4 SV=2	18.3636	7	13	7	1	550	62.579	5.88	High	High	High	14000000	10000000	8400000	0.63	32.2791	7
F1NZC1	Uncharacterized protein OS=Gallus gallus GN=C6ORF115 PE=4 SV=2	27.1605	2	13	2	1	81	9.048	5.87	High	High	High	140000000	91000000	71000000	2.981	32.2592	2
R4GG14	Uncharacterized protein OS=Gallus gallus GN=TOR1AIP1 PE=4 SV=1	23.399	8	18	8	1	406	44.982	7.59	High	High	High	23000000	21000000	7200000	0.887	32.2329	8
P30352	Serine/arginine-rich splicing factor 2 OS=Gallus gallus GN=SRSF2 PE=2 SV=1	20.8145	5	14	5	1	221	25.509	11.85	High	High	High	110000000	120000000	170000000	1.848	32.146	5
F1NYL7	Uncharacterized protein OS=Gallus gallus GN=TCEB3 PE=4 SV=2	7.03463	6	19	6	1	924	104.603	9.38	High	High	High	170000000	140000000	150000000	0.372	32.1366	6
F1NNP9	Uncharacterized protein OS=Gallus gallus GN=NHP2 PE=4 SV=2	45.9459	4	11	4	1	148	16.641	8.06	High	High	High	23000000	16000000	9300000	5.813	32.0991	4
H9KZD7	Uncharacterized protein OS=Gallus gallus GN=LIMA1 PE=4 SV=2	13.4817	9	17	9	1	764	85.062	5.95	High	High	High	13000000	38000000	53000000	0.544	32.09	9
E1BSU3	Uncharacterized protein OS=Gallus gallus GN=STAG2 PE=4 SV=1	9.22713	10	18	10	1	1268	145.7	5.49	High	High	High	12000000	9500000	6300000	0.383	32.0632	10
F1NQ46	Uncharacterized protein OS=Gallus gallus GN=LOC418339 PE=4 SV=2	17.9959	7	16	7	1	489	53.434	7.87	High	High	High	8900000	16000000	5100000	0.817	32.0512	7
F1NUQ3	Heart fatty acid binding protein OS=Gallus gallus GN=FABP3 PE=2 SV=2	57.8947	6	12	5	1	133	14.835	6.33	High	High	High	150000000	28000000	45000000	2.981	32.0226	6
Q5ZIR1	Endophilin-B1 OS=Gallus gallus GN=SH3GLB1 PE=2 SV=1	20.4918	6	15	6	1	366	40.77	6.29	High	High	High	17000000	17000000	19000000	1.081	31.9106	6
A5HUL6	MHC class II M alpha chain OS=Gallus gallus GN=DMA PE=4 SV=1	19.3916	4	18	4	1	263	28.356	5.2	High	High	High	69000000	54000000	36000000	2.162	31.8606	4
E1BRL4	Synaptosomal-associated protein OS=Gallus gallus GN=SNAP23 PE=3 SV=1	37.3206	6	13	6	1	209	23.589	5.01	High	High	High	40000000	31000000	25000000	1.512	31.8602	6
E1BT61	Uncharacterized protein OS=Gallus gallus GN=UBA3 PE=4 SV=1	21.3823	6	18	6	1	463	51.606	5.45	High	High	High	14000000	13000000	7300000	0.638	31.8533	6
Q5ZIR7	Uncharacterized protein OS=Gallus gallus GN=FABP5 PE=2 SV=1	59.7015	7	13	7	1	134	15.07	5.69	High	Not Found	High	57000000		37000000	3.329	31.803	7
R4GH36	Uncharacterized protein OS=Gallus gallus GN=SNRPB2 PE=4 SV=1	26.9912	6	16	6	1	226	25.591	9.7	High	High	High	44000000	40000000	31000000	2.511	31.7262	6
E1BZU4	Amyloid beta A4 precursor protein-binding family B member 1-interacting protein OS=Gallus gallus GN=APBB1IP PE=4 SV=2	19.7269	11	19	10	1	659	72.815	5.94	High	High	High	25000000	26000000	17000000	1.154	31.6369	11
E1BXY4	Uncharacterized protein OS=Gallus gallus GN=DNM1 PE=3 SV=2	9.47977	9	27	2	1	865	97.212	7.39	High	High	High	40000000	35000000	27000000	0.429	31.5466	9
F1NB64	Uncharacterized protein OS=Gallus gallus GN=ACAA1 PE=3 SV=2	30.3241	9	21	9	1	432	44.579	9.09	High	High	High	16000000	11000000	8700000	1.291	31.5389	9
E1BTS4	Uncharacterized protein OS=Gallus gallus GN=BCAS2 PE=4 SV=2	46.383	7	11	7	1	235	26.885	5.66	High	High	High	6600000	12000000	11000000	1.738	31.5176	7
Q5ZKA4	Eukaryotic translation initiation factor 3 subunit J OS=Gallus gallus GN=EIF3J PE=2 SV=1	28.1746	6	16	6	1	252	28.706	4.84	High	High	High	37000000	44000000	51000000	1.512	31.4689	6
E1BW83	Uncharacterized protein OS=Gallus gallus GN=SLC25A24 PE=3 SV=2	23.5546	8	13	8	1	467	51.936	8.46	High	High	High	15000000	39000000	27000000	0.931	31.4638	8
Q5ZHQ3	Uncharacterized protein OS=Gallus gallus GN=FLOT2 PE=2 SV=1	33.0303	11	18	11	1	330	36.182	5.08	High	High	High	14000000	22000000	12000000	1.649	31.4195	11
F1NX13	Uncharacterized protein OS=Gallus gallus GN=DRG1 PE=4 SV=1	21.5259	7	16	7	1	367	40.435	8.82	High	High	High	16000000	19000000	14000000	0.859	31.4133	7
R4GMD9	Uncharacterized protein OS=Gallus gallus GN=TXNDC17 PE=4 SV=1	48.3607	5	13	5	1	122	14.219	5.59	High	High	High	47000000	42000000	89000000	2.162	31.2815	5
F1NKW4	Uncharacterized protein OS=Gallus gallus GN=IAH1 PE=4 SV=2	36.9478	6	19	6	1	249	27.636	5.99	High	High	High	22000000	21000000	15000000	2.415	31.1377	6
F1NCH3	Uncharacterized protein OS=Gallus gallus GN=HERC4 PE=4 SV=1	8.30153	8	17	8	1	1048	117.837	6.71	High	High	High	9600000	9400000	2600000	0.413	31.1349	8
E1BW06	Uncharacterized protein OS=Gallus gallus GN=ECI2 PE=4 SV=2	21.1055	6	17	6	1	398	43.981	8.48	High	High	High	31000000	18000000	6600000	0.738	31.0831	6
Q5ZIQ5	Uncharacterized protein OS=Gallus gallus GN=RCJMB04_24e8 PE=2 SV=1	37.3961	10	18	10	1	361	41.405	6.61	High	High	High	24000000	21000000	16000000	1.424	31.0806	10
F1P1P3	Apoptotic protease-activating factor 1 OS=Gallus gallus GN=APAF1 PE=4 SV=2	11.8495	12	16	12	1	1249	142.202	6.38	High	High	High	20000000	13000000	11000000	0.483	31.0575	12
E1BTA6	Uncharacterized protein OS=Gallus gallus GN=SEPT12 PE=3 SV=2	14.0436	5	15	4	1	413	47.107	8.68	High	High	High	17000000	13000000	9900000	0.616	31.0133	5
E1BYN9	Uncharacterized protein OS=Gallus gallus GN=PRPSAP1 PE=4 SV=1	17.7546	5	17	3	1	383	42.4	8.06	High	High	High	12000000	10000000	7800000	0.978	31.011	5
P30997	Catenin alpha-2 OS=Gallus gallus GN=CTNNA2 PE=1 SV=1	8.71965	6	14	4	1	906	100.628	6.29	High	High	High	17000000	21000000	8700000	0.32	30.9736	6
A0ZY60	MHC class I antigen (Fragment) OS=Gallus gallus GN=BF1 PE=3 SV=1	25.8427	7	15	1	0	178	20.386	4.94	High	Not Found	Not Found	20000000			4.337	30.7582	7
C4P6P9	Beta-defensin 7 preproprotein OS=Gallus gallus GN=GAL7 PE=2 SV=1	43.2836	2	12	2	1	67	7.574	9.44	High	High	High	130000000	150000000	110000000	2.162	30.7223	2
E1BSX2	Calponin OS=Gallus gallus GN=CNN3 PE=3 SV=2	19.3798	4	14	4	1	258	28.368	9	High	High	High	35000000	36000000	26000000	0.968	30.7121	4
Q90746	B6.1 (Bu-1a) OS=Gallus gallus PE=2 SV=1	13.7313	5	18	3	1	335	36.618	4.67	High	High	High	17000000	56000000	46000000	1.61	30.5925	5
Q5ZK19	Uncharacterized protein OS=Gallus gallus GN=DCTN3 PE=2 SV=1	37.2973	6	15	6	1	185	21.036	5.06	High	High	High	22000000	20000000	28000000	1.512	30.5864	6
F1NYZ2	Dual-specificity mitogen-activated protein kinase kinase 2 OS=Gallus gallus GN=MAP2K2 PE=3 SV=1	19.8492	7	17	2	1	398	44.02	6.86	Not Found	High	Not Found		5000000		1.228	30.5565	7
F1NDP5	Sulfurtransferase OS=Gallus gallus GN=TST PE=4 SV=2	24.4898	5	14	2	1	294	32.892	7.58	High	High	High	17000000	19000000	11000000	1.783	30.5562	5
E1C2L5	Uncharacterized protein OS=Gallus gallus GN=ALYREF PE=4 SV=2	25.188	4	11	4	1	266	27.895	11.37	High	High	High	68000000	48000000	45000000	1.154	30.497	4
F1P3G1	Protein kinase C delta type OS=Gallus gallus GN=PRKCD PE=3 SV=1	14.02	8	17	6	1	699	80.126	8.18	High	High	High	11000000	2200000	3100000	0.492	30.4616	8
P23614	Brain acid soluble protein 1 homolog OS=Gallus gallus GN=BASP1 PE=2 SV=4	23.7705	5	13	5	1	244	25.423	4.68	High	High	High	13000000	73000000	82000000	1.154	30.4583	5
F1P4Q4	Uncharacterized protein OS=Gallus gallus GN=NCK2 PE=4 SV=1	25.2632	9	16	9	1	380	42.973	6.81	High	High	High	23000000	15000000	27000000	1.371	30.4459	9
E1BYS6	Uncharacterized protein OS=Gallus gallus GN=PKN2 PE=3 SV=2	7.7167	7	16	7	1	946	107.711	6.73	High	High	High	32000000	21000000	12000000	0.314	30.3141	7
A0A140KEC4	MHC class1 antigen (Fragment) OS=Gallus gallus GN=BF1 PE=3 SV=1	43.3735	4	11	1	0	83	9.603	4.74	High	Not Found	Not Found	15000000			3.642	30.2937	4
F1P0M1	Uncharacterized protein OS=Gallus gallus PE=3 SV=2	15.0338	7	16	7	1	592	67.514	5.33	High	High	High	6300000	21000000	6900000	0.535	30.2533	7
F1NTT2	Uncharacterized protein OS=Gallus gallus GN=RPS28 PE=3 SV=2	30.4348	2	12	2	1	69	7.836	10.7	High	High	High	190000000	170000000	220000000	3.642	30.1577	2
E1BZ03	Adenylyl cyclase-associated protein OS=Gallus gallus GN=CAP2 PE=3 SV=1	11.0417	6	14	3	1	480	53.164	6.8	High	High	High	150000000	34000000	110000000	0.484	30.1347	6
H9L1F4	Perilipin OS=Gallus gallus GN=LOC100857433 PE=3 SV=2	15.493	6	17	6	1	426	45.161	6.74	High	High	High	17000000	18000000	19000000	0.887	30.0929	6
F1NJ40	ATP-dependent RNA helicase DDX42 OS=Gallus gallus GN=DDX42 PE=4 SV=2	8.79237	7	18	7	1	944	102.988	6.76	High	High	High	12000000	13000000	8000000	0.32	30.0764	7
E1BT44	Uncharacterized protein OS=Gallus gallus GN=GLA PE=3 SV=2	20.0489	6	17	6	1	409	45.913	5.58	High	High	High	22000000	13000000	12000000	1.154	30.0155	6
F1NRX4	Uncharacterized protein OS=Gallus gallus GN=HBXIP PE=4 SV=2	70.3297	4	11	4	1	91	9.51	4.87	High	High	High	9800000	17000000	24000000	14.849	29.9438	4
R4GGL4	Uncharacterized protein OS=Gallus gallus GN=EIF4E PE=3 SV=1	28.9593	7	18	6	1	221	25.601	6.55	High	High	High	67000000	59000000	31000000	1.929	29.8445	7
Q5ZLX0	Uncharacterized protein OS=Gallus gallus GN=PGRMC2 PE=2 SV=1	38.9744	8	18	7	1	195	21.628	5.38	High	High	High	33000000	29000000	25000000	3.125	29.83	8
M1XGZ4	MRC1L-B protein OS=Gallus gallus GN=MRC1L-B PE=2 SV=1	16.3674	17	22	17	1	1448	165.403	6.11	High	High	High	20000000	12000000	9300000	0.631	29.6606	17
H9L0H1	Transcription elongation factor SPT5 OS=Gallus gallus GN=SUPT5H PE=3 SV=2	10.1019	8	15	8	1	1079	119.935	5.1	High	High	High	8400000	8600000	9400000	0.438	29.6157	8
E1BUA6	Uncharacterized protein OS=Gallus gallus GN=Gga.48131 PE=4 SV=2	17.6923	7	17	4	1	520	57.919	5.5	High	High	High	15000000	13000000	13000000	0.817	29.6085	7
F1NJJ6	Uncharacterized protein OS=Gallus gallus PE=4 SV=1	30.9211	8	16	8	1	304	33.677	9.41	High	High	High	19000000	17000000	17000000	1.228	29.5997	8
Q5ZMT8	Uncharacterized protein OS=Gallus gallus GN=RCJMB04_1d5 PE=2 SV=1	12.1739	11	19	11	1	920	100.647	4.7	High	High	High	12000000	12000000	7600000	0.559	29.4834	11
F1NJR5	Uncharacterized protein OS=Gallus gallus GN=Gga.55808 PE=4 SV=2	9.39597	12	22	12	1	1937	212.498	6.51	High	High	High	10000000	13000000	8100000	0.315	29.4515	12
F1NQQ1	Uncharacterized protein OS=Gallus gallus GN=DNM3 PE=3 SV=2	8.33333	8	24	1	1	852	95.775	7.31	High	High	High	31000000	27000000	19000000	0.421	29.4326	8
B0LY48	Calbindin-D28k OS=Gallus gallus PE=2 SV=1	32.8244	8	16	8	1	262	30.164	4.83	High	High	High	5100000	70000000	45000000	2.652	29.4116	8
Q5F426	Pyruvate dehydrogenase E1 component subunit alpha OS=Gallus gallus GN=PDHA1 PE=2 SV=1	20.0501	8	15	8	1	399	44.414	7.96	High	High	High	21000000	29000000	26000000	0.931	29.3907	8
E1C319	Uncharacterized protein OS=Gallus gallus GN=STX12 PE=3 SV=1	20.9559	4	11	4	1	272	30.779	5.24	High	High	High	25000000	12000000	8000000	1.512	29.2836	4
F1NCS6	Uncharacterized protein OS=Gallus gallus GN=MTHFD1L PE=3 SV=2	12.7409	8	14	8	1	934	100.937	8.02	High	High	High	12000000	14000000	9300000	0.374	29.2425	8
E1BV45	Uncharacterized protein OS=Gallus gallus GN=RNPS1 PE=4 SV=2	15.5477	4	15	4	1	283	31.701	11.94	High	High	High	29000000	34000000	45000000	1.031	29.2255	4
P27003	Protein S100-A10 OS=Gallus gallus GN=S100A10 PE=3 SV=2	23.7113	3	16	3	1	97	11.282	7.39	High	High	High	55000000	36000000	44000000	2.981	29.1898	3
Q5F3N1	Protein-L-isoaspartate(D-aspartate) O-methyltransferase OS=Gallus gallus GN=PCMT1 PE=2 SV=3	39.0351	7	18	7	1	228	24.676	6.54	High	High	High	19000000	31000000	44000000	2.831	29.1732	7
Q8QG67	Glutathione peroxidase OS=Gallus gallus GN=GPX4 PE=2 SV=3	34.1176	5	14	5	1	170	19.384	7.85	High	High	High	15000000	18000000	19000000	1.683	29.1242	5
R4GI78	Uncharacterized protein OS=Gallus gallus GN=LOC429518 PE=4 SV=1	8.58525	6	13	5	1	827	93.739	8.51	High	High	High	9400000	8500000	2900000	0.264	29.0826	6
Q800K9	Surfeit locus protein 4 OS=Gallus gallus GN=SURF4 PE=2 SV=1	20.8178	5	16	5	1	269	30.599	7.78	High	High	High	69000000	52000000	30000000	2.162	29.0419	5
Q5ZKK8	Ribosomal protein L19 OS=Gallus gallus GN=RCJMB04_10e3 PE=2 SV=1	30.102	6	17	5	1	196	23.398	11.36	High	High	High	48000000	24000000	27000000	4.995	28.9817	6
P30374	Ribonuclease homolog OS=Gallus gallus PE=2 SV=1	28.777	4	16	4	1	139	15.937	9.94	High	High	High	53000000	50000000	34000000	2.594	28.9662	4
F1NTJ5	Uncharacterized protein OS=Gallus gallus GN=MYO1B PE=3 SV=2	11.1796	11	17	10	1	1136	131.986	9.38	High	High	High	8200000	15000000	3100000	0.534	28.9355	11
F1NTT1	Uncharacterized protein OS=Gallus gallus GN=HARS PE=3 SV=2	26.3838	12	22	12	1	542	60.496	6.42	High	High	High	19000000	29000000	6700000	1.198	28.9004	12
H9KZP2	Uncharacterized protein OS=Gallus gallus GN=KRT8 PE=3 SV=2	10.5691	5	15	2	1	369	42.104	5.06	High	Not Found	High	13000000		16000000	0.532	28.8409	5
F1NLW8	Erythroid protein 4.1 OS=Gallus gallus GN=EPB41 PE=4 SV=2	14.3805	10	19	8	1	904	100.947	6.04	High	High	High	7800000	11000000	5900000	0.515	28.7905	10
Q5ZKF6	7-methylguanosine phosphate-specific 5'-nucleotidase OS=Gallus gallus GN=NT5C3B PE=2 SV=1	22.1453	5	14	5	1	289	33.088	5.55	High	High	High	24000000	13000000	12000000	1.154	28.6729	5
F1NH72	Uncharacterized protein OS=Gallus gallus GN=DEF6 PE=4 SV=2	12.48	7	15	7	1	625	73.2	5.94	High	High	High	12000000	16000000	7900000	0.468	28.6288	7
F1NDV4	Uncharacterized protein OS=Gallus gallus GN=IFIH1 PE=4 SV=2	14.0526	14	19	14	1	1103	125.013	7.03	High	Not Found	High	50000000		14000000	0.674	28.6073	14
Q5F3J2	Uncharacterized protein OS=Gallus gallus GN=RCJMB04_15j12 PE=2 SV=1	25.7525	7	13	4	1	299	34.003	8.88	High	High	High	23000000	82000000	9100000	1.581	28.5266	7
E1C878	Glucosamine-6-phosphate isomerase OS=Gallus gallus GN=GNPDA2 PE=2 SV=1	28.7273	7	16	2	1	275	31.089	6.6	High	High	High	20000000	19000000	16000000	1.783	28.5218	7
E1C4L7	Uncharacterized protein OS=Gallus gallus GN=ARFIP1 PE=4 SV=2	20.6468	7	12	7	1	402	44.655	5.85	High	High	High	21000000	16000000	11000000	0.887	28.519	7
P62303	Small nuclear ribonucleoprotein E OS=Gallus gallus GN=SNRPE PE=3 SV=1	65.2174	4	13	4	1	92	10.797	9.44	High	High	High	100000000	98000000	63000000	16.783	28.4911	4
E1BTG6	O-acyltransferase OS=Gallus gallus GN=SOAT1 PE=2 SV=2	17.0599	8	16	8	1	551	63.992	8.73	High	High	High	23000000	12000000		0.951	28.4661	8
Q5ZLT7	Basic leucine zipper and W2 domain-containing protein 1 OS=Gallus gallus GN=BZW1 PE=2 SV=1	19.8565	10	22	6	1	418	47.989	5.92	High	High	High	23000000	12000000	8900000	1.154	28.4552	10
Q5ZIG5	Uncharacterized protein OS=Gallus gallus GN=GFPT1 PE=2 SV=1	15.1645	9	16	9	1	699	78.688	6.47	High	High	High	16000000	5600000	3000000	0.554	28.3823	9
F1NX66	Uncharacterized protein OS=Gallus gallus GN=PLSCR1 PE=4 SV=1	15.7377	5	14	5	1	305	33.643	5.01	High	High	High	46000000	25000000	14000000	2.162	28.3436	5
F1NH05	Uncharacterized protein OS=Gallus gallus GN=Gga.54520 PE=4 SV=2	6.48396	8	17	8	1	1496	167.079	6.9	High	High	High	7000000	12000000	11000000	0.248	28.3278	8
F1NB21	Uncharacterized protein OS=Gallus gallus GN=Gga.6613 PE=4 SV=2	15.814	3	9	2	1	215	23.115	5.44	Not Found	High	High		37000000	19000000	1.31	28.3082	3
P63283	SUMO-conjugating enzyme UBC9 OS=Gallus gallus GN=UBE2I PE=1 SV=1	25.9494	4	15	4	1	158	17.995	8.66	High	High	High	59000000	45000000	44000000	4.623	28.2098	4
E1BXI3	Uncharacterized protein OS=Gallus gallus GN=PDCD5 PE=4 SV=1	37.3016	4	15	4	1	126	14.21	5.67	High	High	High	43000000	31000000	34000000	2.981	28.1127	4
I7ARS8	Beta-arrestin 1 (Fragment) OS=Gallus gallus PE=2 SV=1	33.5484	5	13	5	1	155	17.51	8.06	High	High	High	29000000	27000000	18000000	2.594	28.0896	5
F1NSQ1	Uncharacterized protein OS=Gallus gallus GN=AIMP2 PE=4 SV=2	23.3577	6	21	6	1	274	30.313	6.68	High	High	High	25000000	26000000	14000000	2.162	28.0819	6
F1NIY7	Uncharacterized protein OS=Gallus gallus GN=MAOA PE=4 SV=1	15.1659	6	14	6	1	422	48.176	8.53	High	High	High	37000000	27000000	21000000	0.823	28.0289	6
E1C2F4	Uncharacterized protein OS=Gallus gallus GN=LOC422305 PE=4 SV=1	16.9643	3	14	1	1	224	24.216	7.93	High	High	High	10000000	9300000	8700000	0.931	27.999	3
F1NNQ9	Uncharacterized protein OS=Gallus gallus GN=PRPF4 PE=4 SV=2	16.7286	7	14	7	1	538	59.92	8.06	High	High	High	16000000	12000000	10000000	0.682	27.9842	7
P28687	Signal peptidase complex subunit 3 OS=Gallus gallus GN=SPC22 PE=1 SV=1	27.2222	5	16	5	1	180	20.217	8.65	High	High	High	55000000	47000000	29000000	2.594	27.9257	5
F1P0Z3	Uncharacterized protein OS=Gallus gallus GN=PLBD2 PE=4 SV=2	25.2033	7	14	7	1	369	41.491	8.5	High	High	High	12000000	6700000	3100000	1.081	27.8849	7
R4GHR8	Uncharacterized protein OS=Gallus gallus GN=MOB1A PE=4 SV=1	26.6667	5	17	5	1	225	26	7.2	High	High	High	34000000	32000000	23000000	1.61	27.8396	5
P24802	Procollagen-lysine,2-oxoglutarate 5-dioxygenase 1 OS=Gallus gallus GN=PLOD1 PE=1 SV=1	14.3836	8	15	8	1	730	84.265	6.74	High	High	High	37000000	8400000	47000000	0.48	27.7383	8
H9L0D7	Uncharacterized protein OS=Gallus gallus GN=WASF2 PE=4 SV=2	18.4	8	17	8	1	500	54.451	5.62	High	High	High	16000000	17000000	16000000	1.512	27.6549	8
E1BUH7	Uncharacterized protein OS=Gallus gallus GN=TMEM43 PE=4 SV=1	34.75	8	16	8	1	400	44.839	7.4	High	High	High	17000000	16000000	9800000	1.994	27.651	8
E1BYT2	Uncharacterized protein OS=Gallus gallus GN=VPS4A PE=3 SV=2	15.0685	7	18	2	1	438	49.154	8.29	Not Found	Not Found	High			6400000	0.778	27.5415	7
E1BVN5	Uncharacterized protein OS=Gallus gallus GN=PLRG1 PE=4 SV=1	27.5194	11	18	11	1	516	57.086	8.94	High	High	High	19000000	20000000	20000000	1.438	27.4867	11
E1C470	Uncharacterized protein OS=Gallus gallus GN=MYO9B PE=4 SV=2	6.08141	11	16	11	1	2039	233.287	8.09	High	High	High	13000000	11000000	8800000	0.219	27.4756	11
E1BXX6	Uncharacterized protein OS=Gallus gallus GN=DIS3 PE=3 SV=2	8.12437	8	14	7	1	997	112.744	7.3	High	High	High	13000000	16000000	9400000	0.359	27.4329	8
Q5ZIJ6	Uncharacterized protein OS=Gallus gallus GN=RCJMB04_25k20 PE=2 SV=1	8.33333	4	12	1	1	612	69.128	6.71	High	Not Found	High	36000000		20000000	0.52	27.419	4
R4GI24	Uncharacterized protein OS=Gallus gallus GN=ITGAD PE=4 SV=1	21.6327	8	13	8	1	490	51.626	6.35	High	High	High	7500000	25000000	13000000	1.228	27.3975	8
H9KZ12	Uncharacterized protein OS=Gallus gallus PE=4 SV=2	5.66239	5	13	1	1	936	105.642	5.72	High	High	High	16000000	14000000	16000000	0.311	27.3538	5
V9GWB6	THO complex 2 OS=Gallus gallus PE=4 SV=1	6.52856	10	18	10	1	1593	182.334	8.4	High	High	High	16000000	14000000	7400000	0.32	27.2914	10
F1NB10	Uncharacterized protein OS=Gallus gallus GN=GPS1 PE=4 SV=1	16.6324	8	17	8	1	487	55.215	6.61	High	High	High	15000000	11000000	16000000	1.154	27.2358	8
F1NL98	Uncharacterized protein OS=Gallus gallus GN=CD44 PE=4 SV=1	11.6162	5	12	5	1	396	43.165	5.83	High	High	High	66000000	21000000	29000000	0.616	27.1812	5
F1NLC7	Uncharacterized protein OS=Gallus gallus GN=TXNDC12 PE=4 SV=2	32.9412	5	13	5	1	170	18.55	5.78	High	High	High	26000000	19000000	28000000	2.455	27.1245	5
Q98TF8	60S ribosomal protein L22 OS=Gallus gallus GN=RPL22 PE=2 SV=1	23.4375	3	13	3	1	128	14.72	9.19	High	High	High	90000000	63000000	73000000	2.162	27.0059	3
E1C1D1	Annexin OS=Gallus gallus GN=ANXA7 PE=3 SV=2	14.5969	6	14	6	1	459	49.302	5.91	High	High	High	20000000	24000000	19000000	0.668	26.9679	6
E1BZN6	Receptor expression-enhancing protein OS=Gallus gallus GN=REEP5 PE=3 SV=1	15.3439	3	10	3	1	189	21.47	7.3	High	High	High	42000000	29000000	33000000	0.995	26.9527	3
F1NHW3	Enhancer of rudimentary homolog OS=Gallus gallus GN=ERH PE=3 SV=1	39.4231	4	14	4	1	104	12.281	5.92	High	High	High	110000000	110000000	110000000	2.728	26.9382	4
F1P470	D-dopachrome decarboxylase OS=Gallus gallus GN=DDT PE=4 SV=1	72.8814	5	13	5	1	118	12.799	7.14	High	High	High	41000000	34000000	37000000	4.623	26.9376	5
F1NF94	Uncharacterized protein OS=Gallus gallus GN=AOAH PE=4 SV=1	17.0732	8	17	8	1	574	65.39	7.46	High	High	High	10000000	5100000	5200000	0.808	26.83	8
R4GHL5	Uncharacterized protein OS=Gallus gallus GN=TAF15 PE=4 SV=1	10.5618	4	12	1	1	445	48.06	8.7	Not Found	Not Found	High			6700000	0.492	26.8172	4
A0A140KEG0	MHC class1 antigen (Fragment) OS=Gallus gallus GN=BF2 PE=4 SV=1	59.6491	4	12	1	0	57	6.446	5.95	Not Found	High	High		42000000	85000000	5.31	26.8077	4
E1BQW1	Uncharacterized protein OS=Gallus gallus GN=NAPB PE=4 SV=1	17.5676	5	14	5	1	296	33.304	5.58	High	High	High	41000000	33000000	21000000	0.874	26.765	5
F1NZP8	ER membrane protein complex subunit 1 OS=Gallus gallus GN=EMC1 PE=4 SV=2	12.3858	9	19	9	1	985	110.043	7.39	High	High	High	13000000	7100000	5700000	0.572	26.7093	9
F1NMY4	Uncharacterized protein OS=Gallus gallus GN=LOC101752283 PE=4 SV=2	7.53846	4	13	1	1	650	73.025	7.59	High	High	High	35000000	22000000	14000000	0.425	26.6694	4
F1P0P3	Uncharacterized protein OS=Gallus gallus PE=4 SV=2	24.7911	6	13	6	1	359	39.352	7.97	High	High	High	7800000	15000000	22000000	0.931	26.6407	6
Q98UC3	Ubiquitin fusion-degradation 1-like protein OS=Gallus gallus GN=Ufd1l PE=2 SV=1	37.4593	9	16	9	1	307	34.54	6.7	High	High	High	15000000	16000000	16000000	2.384	26.6379	9
F1NSV6	Sodium/potassium-transporting ATPase subunit beta OS=Gallus gallus GN=ATP1B1 PE=3 SV=2	20.1465	5	17	1	1	273	31.208	6.28	High	High	High	26000000	26000000	12000000	1.054	26.6145	5
E1C3U6	Uncharacterized protein OS=Gallus gallus GN=COPS2 PE=4 SV=2	18.9616	8	20	1	1	443	51.492	5.6	High	High	Not Found	12000000	11000000		1.346	26.6079	8
F1NSJ5	Uncharacterized protein OS=Gallus gallus GN=CD47 PE=4 SV=2	15.9639	4	13	4	1	332	36.504	7.02	High	High	High	55000000	41000000	28000000	1.61	26.577	4
F1P4X5	Uncharacterized protein OS=Gallus gallus GN=CCAR1 PE=4 SV=2	11.775	11	21	11	1	1138	131.202	5.72	High	High	High	16000000	16000000	18000000	0.61	26.5733	11
Q5ZKH7	Uncharacterized protein OS=Gallus gallus GN=RCJMB04_10l24 PE=2 SV=1	22	8	16	8	1	450	50.019	6.23	High	High	High	43000000	25000000	10000000	1.096	26.5567	8
E1C6N0	Uncharacterized protein OS=Gallus gallus GN=PSMD14 PE=4 SV=2	20	5	12	5	1	310	34.545	6.46	High	High	High	31000000	33000000	28000000	0.896	26.5375	5
E1C4V1	ATP synthase-coupling factor 6, mitochondrial OS=Gallus gallus GN=ATP5J PE=3 SV=2	39.4495	5	16	5	1	109	12.486	9.33	High	High	High	73000000	70000000	94000000	3.642	26.5244	5
F6R3C4	Uncharacterized protein OS=Gallus gallus GN=WIPF1 PE=4 SV=1	20.2429	7	17	7	1	494	49.9	11.52	High	High	High	14000000	44000000	48000000	0.859	26.5006	7
F1P2Z4	Uncharacterized protein OS=Gallus gallus GN=STK3 PE=4 SV=2	18.9796	8	15	2	1	490	56.13	5.27	High	Not Found	High	4400000		2800000	0.848	26.498	8
F1NP29	Uncharacterized protein OS=Gallus gallus GN=NIT2 PE=4 SV=2	24.6528	4	9	4	1	288	31.812	7.37	High	High	High	13000000	23000000	15000000	0.585	26.4168	4
E6N1V0	L-amino-acid oxidase OS=Gallus gallus GN=LAO PE=4 SV=1	21.9885	10	13	10	1	523	59.093	7.43	High	Not Found	Not Found	48000000			1.471	26.3955	10
E1C6F0	U1 small nuclear ribonucleoprotein C OS=Gallus gallus GN=SNRPC PE=3 SV=1	24.5283	3	8	3	1	159	17.383	9.67	High	High	High	58000000	35000000	71000000	9	26.3854	3
Q8UUX6	GDP/GTP exchange factor VAV3 OS=Gallus gallus GN=VAV3 PE=2 SV=1	11.7021	9	15	8	1	846	97.753	7.06	High	High	High	20000000	15000000	9400000	0.477	26.3804	9
E1BS06	Uncharacterized protein OS=Gallus gallus GN=RPL23A PE=3 SV=2	35.4839	7	16	7	1	155	17.645	10.45	High	High	High	67000000	34000000	27000000	6.743	26.2883	7
Q90X55	Adipocyte fatty acid binding protein OS=Gallus gallus GN=AFABP PE=2 SV=2	53.7879	7	11	6	1	132	14.885	6.73	Not Found	Not Found	High			53000000	6.743	26.2367	7
Q7ZTS9	Dimethylarginine dimethylaminohydrolase I OS=Gallus gallus PE=2 SV=1	27.8746	5	10	5	1	287	31.218	5.67	High	High	High	8300000	22000000	20000000	1.154	26.2306	5
E1C6M8	Uncharacterized protein OS=Gallus gallus GN=EFEMP1 PE=4 SV=2	25.7206	9	16	9	1	451	50.62	5.07	High	High	High	17000000	12000000	55000000	1.291	26.1983	9
Q5ZJZ2	Uncharacterized protein OS=Gallus gallus GN=RPL3 PE=2 SV=1	18.8586	7	15	7	1	403	46.057	10.2	High	High	High	35000000	24000000	18000000	1.31	26.1876	7
F1NTL1	Protein-serine/threonine kinase OS=Gallus gallus GN=ADRBK2 PE=3 SV=2	7.84615	5	12	2	1	650	75.657	7.65	High	High	Not Found	4000000	6900000		0.324	26.1664	5
Q5ZIE2	Uncharacterized protein OS=Gallus gallus GN=RCJMB04_27j6 PE=2 SV=1	34.7222	5	16	5	1	144	16.432	5.24	High	High	High	65000000	53000000	71000000	4.012	26.1421	5
F1NBZ7	Serine/threonine-protein phosphatase OS=Gallus gallus GN=PPP3CA PE=3 SV=2	9.44444	6	17	2	1	540	60.555	5.83	High	High	High	10000000	20000000	18000000	0.61	26.142	6
F1NT40	Uncharacterized protein OS=Gallus gallus GN=SAR1A PE=3 SV=1	38.3838	7	22	3	1	198	22.377	6.68	High	High	High	14000000	11000000	19000000	4.623	26.1261	7
H9L019	Uncharacterized protein OS=Gallus gallus GN=SF3B4 PE=4 SV=1	12.9187	3	12	3	1	418	43.895	8.56	High	High	High	16000000	9700000	12000000	0.848	26.1213	3
P31395	Stathmin OS=Gallus gallus GN=STMN1 PE=1 SV=1	29.7297	4	15	4	1	148	17.072	6.58	High	High	High	24000000	74000000	96000000	2.162	26.1123	4
Q5ZLH1	Uncharacterized protein OS=Gallus gallus GN=RPA2 PE=2 SV=1	25.0936	5	12	5	1	267	28.845	6.3	High	High	High	15000000	16000000	18000000	1.683	26.1061	5
Q2I811	NK-lysin OS=Gallus gallus GN=LOC693257 PE=2 SV=1	29.2857	3	13	3	1	140	15.222	6.32	High	High	High	41000000	85000000	94000000	2.728	26.0123	3
F1P3M9	Uncharacterized protein OS=Gallus gallus GN=C4BPA PE=4 SV=2	14.8559	4	10	4	1	451	48.704	6.23	High	High	High	16000000	12000000	7100000	0.445	26.0053	4
F1NP54	Tyrosine-protein kinase OS=Gallus gallus GN=LCK PE=3 SV=2	22.0472	9	16	7	1	508	58.161	5.22	High	High	High	6700000	11000000	7100000	0.951	25.9748	9
F1P5I8	Uncharacterized protein OS=Gallus gallus GN=ACBD3 PE=4 SV=1	16.763	6	12	6	1	519	59.532	5.1	High	High	High	14000000	13000000	11000000	0.778	25.9186	6
E1C122	Uncharacterized protein OS=Gallus gallus GN=ELMO2 PE=4 SV=2	17.2222	11	33	6	1	720	82.808	5.96	High	High	High	12000000	7300000	4700000	0.823	25.903	11
Q5ZJ81	Endophilin-B2 OS=Gallus gallus GN=SH3GLB2 PE=2 SV=1	17.866	6	10	6	1	403	44.861	5.97	High	High	High	15000000	16000000	15000000	1.31	25.8992	6
P67869	Casein kinase II subunit beta OS=Gallus gallus GN=CSNK2B PE=2 SV=1	21.8605	4	11	4	1	215	24.926	5.55	High	High	High	27000000	28000000	30000000	1.154	25.8505	4
Q5ZKC3	Uncharacterized protein OS=Gallus gallus GN=RCJMB04_11n1 PE=2 SV=1	18.0628	5	11	5	1	382	41.664	5.57	High	High	High	15000000	17000000	22000000	1.154	25.8053	5
Q5ZHS2	Uncharacterized protein OS=Gallus gallus GN=RCJMB04_33n14 PE=2 SV=1	19.6078	7	16	7	1	459	50.067	8.31	High	High	High	17000000	18000000	25000000	0.931	25.7792	7
E1C7F4	Uncharacterized protein OS=Gallus gallus GN=LOC421447 PE=4 SV=1	21.8107	8	16	8	1	486	55.577	8.9	High	High	High	20000000	13000000	7900000	1.096	25.7344	8
Q5ZML4	Cysteine and histidine-rich domain-containing protein 1 OS=Gallus gallus GN=CHORDC1 PE=2 SV=1	35.0453	8	14	1	1	331	37.346	7.24	High	High	Not Found	24000000	22000000		1.31	25.7235	8
F1NHV9	Uncharacterized protein OS=Gallus gallus GN=POLR2E PE=3 SV=2	23.3333	4	10	4	1	210	24.628	5.95	High	High	High	15000000	16000000	18000000	1.031	25.6945	4
Q5ZL56	Uncharacterized protein OS=Gallus gallus GN=ACADS PE=2 SV=1	14.6635	6	15	6	1	416	44.586	8.46	High	High	High	15000000	15000000	11000000	0.668	25.6428	6
E1C8G8	Uncharacterized protein OS=Gallus gallus GN=PRPF39 PE=4 SV=2	13.8129	9	14	9	1	695	80.991	5.05	High	High	High	150000000	90000000	5700000	0.778	25.6072	9
Q5ZJV3	Uncharacterized protein OS=Gallus gallus GN=DNAJA1 PE=2 SV=1	14.1058	6	13	6	1	397	44.677	7.28	High	High	High	19000000	15000000	17000000	0.874	25.5628	6
F1NUL7	Uncharacterized protein OS=Gallus gallus GN=SART3 PE=4 SV=2	6.66667	6	14	6	1	945	107.675	5.35	High	High	High	9900000	19000000	11000000	0.254	25.5518	6
F1NX46	Calcium-transporting ATPase OS=Gallus gallus GN=ATP2B1 PE=3 SV=2	10.3734	11	16	4	1	1205	132.935	5.94	High	Not Found	Not Found	6100000			0.444	25.5289	11
Q5ZLD9	Uncharacterized protein OS=Gallus gallus GN=RCJMB04_6j20 PE=2 SV=1	25.9542	8	16	8	1	393	43.229	8.31	High	High	High	14000000	11000000	6400000	1.404	25.5277	8
Q646T7	FK-506 binding protein 51 OS=Gallus gallus GN=FKBP51 PE=2 SV=1	15.8129	6	16	6	1	449	50.395	6.21	High	High	High	16000000	12000000	5800000	0.931	25.4574	6
F1NMM6	V-type proton ATPase subunit a OS=Gallus gallus GN=TCIRG1 PE=3 SV=2	6.81004	5	13	5	1	837	94.351	6.49	High	High	High	24000000	12000000	7700000	0.501	25.455	5
E1C9A0	Uncharacterized protein OS=Gallus gallus GN=NASP PE=4 SV=2	13.8587	8	18	8	1	736	80.167	4.45	High	High	High	13000000	20000000	25000000	0.501	25.4455	8
R4GLT1	Cystatin OS=Gallus gallus GN=CST3 PE=3 SV=1	41.0596	5	10	5	1	151	16.283	7.59	High	High	High	14000000	24000000	43000000	3.217	25.4112	5
R4GK64	Uncharacterized protein OS=Gallus gallus GN=LOC772302 PE=4 SV=1	9.17574	5	15	3	1	643	72.052	6.62	High	Not Found	High	7700000		9600000	0.607	25.3977	5
F1P4G4	Uncharacterized protein OS=Gallus gallus GN=TBXAS1 PE=3 SV=2	16.0748	8	15	8	1	535	60.728	7.36	High	High	High	19000000	8300000	3600000	0.778	25.3812	8
F1NBX4	Uncharacterized protein OS=Gallus gallus GN=RPL27A PE=3 SV=2	27.027	4	11	4	1	148	16.798	10.86	High	High	High	55000000	37000000	31000000	2.162	25.3714	4
Q5ZJ50	Phosphomannomutase OS=Gallus gallus GN=RCJMB04_20k18 PE=2 SV=1	41.7004	9	17	9	1	247	28.306	6.06	High	High	High	24000000	20000000	15000000	2.162	25.3016	9
E1BUF5	Uncharacterized protein OS=Gallus gallus GN=EFHD2 PE=4 SV=2	19.6347	5	15	3	1	219	24.649	5.35	High	High	High	11000000	12000000	14000000	1.254	25.2847	5
B4X9P4	Microsomal glutathione S-transferase 1 OS=Gallus gallus GN=MGST1 PE=2 SV=1	30.3226	4	12	4	1	155	17.245	9.66	High	High	High	130000000	46000000	33000000	2.594	25.2571	4
F1NLD7	Uncharacterized protein OS=Gallus gallus GN=EIF2AK2 PE=3 SV=1	16.7273	9	13	9	1	550	62.279	8.41	High	High	High	20000000	3800000	6500000	0.808	25.1748	9
F1NIP6	Uncharacterized protein OS=Gallus gallus GN=MYEF2 PE=4 SV=2	15.4221	9	15	9	1	616	65.683	9.13	High	High	High	17000000	22000000	24000000	0.701	25.1339	9
F7BGT1	Uncharacterized protein OS=Gallus gallus GN=NUDT1 PE=3 SV=1	49.359	6	14	6	1	156	18.058	5.08	High	High	High	14000000	9900000	11000000	2.981	25.0968	6
F1P334	Uncharacterized protein OS=Gallus gallus GN=KIAA1033 PE=4 SV=2	10.9122	10	18	10	1	1173	135.959	7.36	High	High	High	18000000	12000000	3100000	0.359	25.0688	10
Q5ZKF5	S-phase kinase-associated protein 1 OS=Gallus gallus GN=SKP1 PE=2 SV=1	32.5153	7	18	7	1	163	18.646	4.54	High	High	High	35000000	43000000	43000000	2.831	24.9369	7
F1P4D7	Uncharacterized protein OS=Gallus gallus GN=PRPF4B PE=4 SV=2	4.97738	4	10	4	1	1105	126.729	10.32	High	High	High	8300000	7300000	5000000	0.16	24.9103	4
E1C8Z5	SH3 domain-binding glutamic acid-rich-like protein OS=Gallus gallus GN=SH3BGRL3 PE=3 SV=1	29.0323	3	11	3	1	93	10.456	5.17	High	High	High	120000000	150000000	280000000	9	24.8993	3
F1NH66	Uncharacterized protein OS=Gallus gallus GN=EML4 PE=4 SV=2	9.51417	9	15	8	1	988	109.288	6.3	High	High	High	11000000	13000000	9700000	0.468	24.8969	9
Q5QRU7	Cytoglobin OS=Gallus gallus GN=CYGB PE=2 SV=1	32.9609	7	13	7	1	179	20.504	6.29	High	High	High	13000000	29000000	16000000	2.455	24.8932	7
I7LRG5	HN1 OS=Gallus gallus GN=HN1 PE=2 SV=1	39.1026	4	10	4	1	156	16.097	4.91	High	High	High	23000000	14000000	37000000	1.512	24.8423	4
F1P3D8	Uncharacterized protein OS=Gallus gallus GN=SLC25A12 PE=3 SV=2	12.5356	6	15	3	1	702	77.311	8.7	High	High	High	2900000	5600000	1900000	0.585	24.8355	6
E1C297	Uncharacterized protein OS=Gallus gallus GN=MGST3 PE=4 SV=2	27.5641	3	12	3	1	156	17.178	9.22	High	High	High	31000000	24000000	13000000	1.783	24.8337	3
F1P3B8	Sister chromatid cohesion protein PDS5 homolog B OS=Gallus gallus GN=PDS5B PE=4 SV=1	8.2296	13	24	9	1	1446	164.644	8.25	High	High	High	6600000	9200000	3800000	0.389	24.8205	13
E1C3L7	Uncharacterized protein OS=Gallus gallus PE=4 SV=2	12.5811	10	15	10	1	771	87.569	4.86	High	High	High	6600000	18000000	11000000	0.632	24.7759	10
E1BTJ1	Glycylpeptide N-tetradecanoyltransferase OS=Gallus gallus GN=NMT2 PE=3 SV=1	19.8795	7	12	4	1	498	56.774	7.53	High	High	High	12000000	6800000	3300000	0.682	24.716	7
E1C962	Uncharacterized protein OS=Gallus gallus GN=LSM1 PE=4 SV=2	34.5865	4	12	4	1	133	15.155	5.38	High	High	High	13000000	16000000	18000000	1.848	24.7124	4
F1NIE3	Uncharacterized protein OS=Gallus gallus GN=ITIH3 PE=4 SV=2	9.74244	7	17	6	1	893	100.543	6.15	High	High	High	14000000	10000000	13000000	0.456	24.6842	7
R4GGQ4	Uncharacterized protein OS=Gallus gallus GN=TIMM13 PE=3 SV=1	57.4257	5	10	5	1	101	11.003	8.18	High	High	High	33000000	33000000	33000000	5.813	24.6677	5
F1NHG8	Uncharacterized protein OS=Gallus gallus GN=CSTA PE=4 SV=2	65.9794	4	11	4	1	97	11.09	6.95	High	High	High	33000000	40000000	55000000	3.642	24.6421	4
F1P241	Uncharacterized protein OS=Gallus gallus GN=CRKL PE=4 SV=2	22.7723	5	10	5	1	303	33.657	6.65	High	High	High	11000000	17000000	110000000	1.069	24.6322	5
F1P4F4	Uncharacterized protein OS=Gallus gallus GN=SSR1 PE=4 SV=1	12.5	3	9	3	1	288	32.152	4.51	High	High	High	82000000	57000000	51000000	1.154	24.5429	3
F1NAX3	Glycerol-3-phosphate phosphatase OS=Gallus gallus GN=PGP PE=4 SV=2	30.6452	4	11	1	1	186	19.774	4.68	High	High	High	12000000	11000000	8400000	1.61	24.5273	4
E1C8D8	Sulfurtransferase OS=Gallus gallus GN=MPST PE=4 SV=2	34.6801	8	15	7	1	297	33.201	6.19	High	High	High	15000000	16000000	22000000	1.848	24.4808	8
F1P2G2	Uncharacterized protein OS=Gallus gallus GN=EPS15L1 PE=4 SV=2	9.98902	7	15	7	1	911	100.343	5.08	High	High	High	7800000	10000000	9200000	0.334	24.4591	7
R4GIQ2	Uncharacterized protein OS=Gallus gallus GN=RPL21 PE=4 SV=1	23.75	3	10	3	1	160	18.565	10.49	High	High	High	27000000	18000000	17000000	1.512	24.4232	3
H9L0U6	Proteasome subunit beta type OS=Gallus gallus GN=PSMB4 PE=3 SV=1	12.4031	3	13	3	1	258	28.094	5.97	High	High	High	64000000	58000000	49000000	1.783	24.3462	3
Q9DDD4	Tetranectin OS=Gallus gallus GN=CLEC3B PE=2 SV=1	34.8259	6	10	6	1	201	22.158	7.25	High	High	High	4600000	14000000	33000000	1.894	24.3356	6
F1P0P4	Signal recognition particle subunit SRP68 OS=Gallus gallus GN=SRP68 PE=3 SV=1	10.4651	6	14	6	1	602	68.789	8.43	High	High	High	19000000	25000000	8600000	0.379	24.3205	6
Q5ZMB2	Heme-binding protein 1 OS=Gallus gallus GN=HEBP1 PE=2 SV=1	68.254	9	14	9	1	189	21.091	5.78	High	High	High	66000000	15000000	20000000	5.813	24.2817	9
Q7T048	Aryl-hydrocarbon receptor-interacting protein OS=Gallus gallus GN=AIP PE=2 SV=1	25.9939	7	13	7	1	327	37.485	7.2	High	High	High	9500000	12000000	15000000	1.081	24.254	7
F1NQS2	Uncharacterized protein OS=Gallus gallus GN=LOC396380 PE=3 SV=1	24.4541	6	17	4	1	229	26.323	9.03	Not Found	High	High		22000000	12000000	2.162	24.2419	6
F1NFT8	WD repeat-containing protein 61 OS=Gallus gallus GN=WDR61 PE=4 SV=1	26.2295	5	12	5	1	305	33.255	5.47	High	High	High	7500000	8500000	6300000	0.968	24.2388	5
F1P0Y0	Uncharacterized protein OS=Gallus gallus GN=CKAP5 PE=4 SV=1	5.20629	8	12	8	1	2036	225.209	7.62	High	High	High	9500000	11000000	3400000	0.155	24.2189	8
R4GFN4	Uncharacterized protein OS=Gallus gallus GN=SAR1B PE=3 SV=1	25.2525	5	19	1	1	198	22.376	6.11	High	High	High	20000000	10000000	6400000	2.162	24.2005	5
P24479	Protein S100-A11 OS=Gallus gallus GN=S100A11 PE=1 SV=2	29.703	3	9	3	1	101	11.406	6.54	High	High	High	180000000	180000000	150000000	2.162	24.1787	3
F1N8G0	Uncharacterized protein OS=Gallus gallus GN=LOC420381 PE=4 SV=2	10.4502	5	12	3	1	622	68.173	6.92	High	Not Found	High	14000000		22000000	0.299	24.1684	5
H9L135	Uncharacterized protein OS=Gallus gallus GN=HSD17B10 PE=3 SV=2	35.5932	6	11	4	1	236	24.274	9.41	High	High	High	5700000	5300000	24000000	1.512	24.0982	6
Q5ZKJ3	Uncharacterized protein OS=Gallus gallus GN=DUT PE=2 SV=1	34.9398	4	9	4	1	166	17.785	6.18	High	High	High	35000000	8300000	19000000	1.154	24.0976	4
E1C902	Uncharacterized protein OS=Gallus gallus GN=GALK2 PE=3 SV=2	15.9389	6	11	6	1	458	50.149	6.76	High	High	High	16000000	14000000	12000000	0.778	24.0956	6
F1NZW1	Uncharacterized protein OS=Gallus gallus GN=PM5 PE=4 SV=1	7.07819	7	11	7	1	1215	133.364	5.63	High	High	High	13000000	4900000	5500000	0.255	24.0919	7
E1BTH1	Uncharacterized protein OS=Gallus gallus GN=Gga.29986 PE=3 SV=2	20.6349	7	13	6	1	378	43.129	5.62	High	High	High	5200000	6900000	11000000	0.957	24.0764	7
F1P1U6	Uncharacterized protein OS=Gallus gallus GN=MPO PE=4 SV=2	23.0769	14	18	14	1	728	82.596	9.32	Not Found	High	High		19000000	19000000	0.882	23.9912	14
Q5ZJ73	Protein CREG1 OS=Gallus gallus GN=CREG1 PE=2 SV=1	21.875	3	9	3	1	192	21.093	6.67	High	High	High	53000000	53000000	52000000	1.783	23.9592	3
F1NRI4	Uncharacterized protein OS=Gallus gallus GN=DYNLL2 PE=4 SV=1	31.8681	3	13	1	1	91	10.591	7.37	High	High	High	15000000	23000000	15000000	5.813	23.9132	3
E1BTV0	NADH dehydrogenase [ubiquinone] 1 alpha subcomplex subunit 8 OS=Gallus gallus GN=NDUFA8 PE=3 SV=1	31.9767	4	13	4	1	172	20.112	8.12	High	High	High	16000000	14000000	10000000	2.594	23.8342	4
F1NV98	Uncharacterized protein OS=Gallus gallus GN=SAMD9L PE=4 SV=2	11.2096	14	15	14	1	1579	182.129	7.17	High	Not Found	High	27000000		1600000	0.414	23.8061	14
Q5ZIY4	Ribosome maturation protein SBDS OS=Gallus gallus GN=SBDS PE=2 SV=1	17.6	5	11	5	1	250	28.805	8.47	High	High	High	14000000	13000000	16000000	0.833	23.7925	5
E1BQU2	Uncharacterized protein OS=Gallus gallus GN=PGM3 PE=4 SV=2	20.2952	8	12	8	1	542	59.862	6.64	High	High	High	14000000	9400000	4800000	0.808	23.7636	8
Q5ZJF1	COP9 signalosome complex subunit 3 OS=Gallus gallus GN=COPS3 PE=2 SV=1	11.5839	3	9	3	1	423	47.931	6.79	High	High	High	15000000	6600000	9600000	0.532	23.7629	3
O73790	Heterochromatin-associated protein MENT OS=Gallus gallus GN=SERPINB10 PE=1 SV=1	21.9512	10	19	10	1	410	47.354	9.36	High	High	High	12000000	39000000	15000000	1.326	23.7485	10
Q5ZLS0	Uncharacterized protein OS=Gallus gallus GN=CSTF2 PE=2 SV=1	10.3158	4	10	4	1	475	49.86	6.1	High	High	High	7600000	9600000	11000000	0.719	23.7314	4
F1NB02	40S ribosomal protein S8 OS=Gallus gallus GN=RPS8 PE=3 SV=2	28.8462	5	11	5	1	208	24.17	10.32	High	High	High	20000000	14000000	10000000	2.162	23.7302	5
Q5F352	GTPase NRas OS=Gallus gallus GN=NRAS PE=2 SV=1	30.1587	4	11	4	1	189	21.265	5.06	High	High	High	20000000	23000000	24000000	1.31	23.701	4
E1C6J9	Thy-1 membrane glycoprotein OS=Gallus gallus GN=THY1 PE=4 SV=2	31.677	4	10	4	1	161	18.161	8.02	High	High	High	18000000	15000000	47000000	1.783	23.6815	4
P10288	Cadherin-2 OS=Gallus gallus GN=CDH2 PE=1 SV=1	8.00439	6	12	6	1	912	100.402	4.78	High	High	High	5300000	15000000	9900000	0.528	23.6744	6
E1BWG7	Uncharacterized protein OS=Gallus gallus GN=PTER PE=4 SV=2	17.9272	6	14	6	1	357	39.949	6.67	High	High	High	13000000	11000000	12000000	0.931	23.6347	6
E1C0T1	Uncharacterized protein OS=Gallus gallus GN=TFG PE=4 SV=1	8.86076	3	10	3	1	395	42.561	5.1	High	High	High	29000000	33000000	27000000	0.778	23.6197	3
F1NCS2	Uncharacterized protein OS=Gallus gallus GN=EWSR1 PE=4 SV=2	11.7904	6	10	6	1	687	71.743	9.31	High	High	High	23000000	22000000	18000000	0.738	23.6075	6
E1C502	Autophagy-related protein 3 OS=Gallus gallus GN=ATG3 PE=3 SV=1	19.1693	6	13	6	1	313	35.646	4.72	High	High	High	23000000	21000000	11000000	1.069	23.5742	6
F1NDV3	Uncharacterized protein OS=Gallus gallus GN=NUP133 PE=4 SV=2	10.3302	10	18	10	1	1181	131.425	5.25	High	High	High	9000000	8300000	6000000	0.383	23.5255	10
F1NG02	Uncharacterized protein OS=Gallus gallus GN=SYNE1 PE=4 SV=2	1.40829	11	15	10	1	8805	1012.26	5.49	High	High	High	4000000	7700000	6000000	0.041	23.4388	11
E1C4Q0	Ribonucleoside-diphosphate reductase OS=Gallus gallus GN=RRM1 PE=3 SV=2	10.5063	8	12	8	1	790	90.007	7.15	High	High	High	14000000	8000000	6500000	0.506	23.4356	8
Q08393	Glutathione S-transferase OS=Gallus gallus PE=2 SV=2	29.7297	6	22	4	1	222	25.397	8.73	High	High	High	17000000	20000000	17000000	1.512	23.4091	6
E1C718	Uncharacterized protein OS=Gallus gallus GN=USP15 PE=3 SV=2	11.6208	9	16	9	1	981	112.03	5.26	High	High	High	7300000	4900000	6500000	0.429	23.4004	9
F1NIY0	Uncharacterized protein OS=Gallus gallus GN=RFC4 PE=4 SV=2	19.0608	5	11	5	1	362	39.698	8.1	High	High	High	10000000	4700000	5700000	0.532	23.3825	5
F1P2D2	Uncharacterized protein OS=Gallus gallus GN=BPNT1 PE=4 SV=1	27.0358	6	11	6	1	307	32.894	5.87	High	High	High	12000000	23000000	17000000	1.081	23.3576	6
E1C458	CTP synthase OS=Gallus gallus GN=CTPS PE=3 SV=2	20.3554	10	16	10	1	619	69.726	7.39	High	High	High	9800000	21000000	6500000	0.896	23.3573	10
K4Q293	Histidine-rich glycoprotein OS=Gallus gallus PE=2 SV=1	13.3965	8	18	8	1	739	83.467	7.33	High	High	High	15000000	12000000	24000000	0.931	23.3421	8
R4GHK2	Uncharacterized protein OS=Gallus gallus GN=LOC100857892 PE=4 SV=1	35.4244	6	9	6	1	271	29.865	5.41	Not Found	High	High		10000000	43000000	1.894	23.3114	6
Q5ZHV6	GrpE protein homolog OS=Gallus gallus GN=GRPEL1 PE=2 SV=1	17.5676	4	12	4	1	222	24.825	7.49	High	High	High	14000000	11000000	14000000	0.896	23.2847	4
P33879	Sodium/potassium-transporting ATPase subunit beta-3 OS=Gallus gallus GN=ATP1B3 PE=2 SV=1	22.1429	5	10	5	1	280	31.838	7.94	High	High	High	17000000	17000000	12000000	1.154	23.2658	5
Q5F3T9	UDP-glucose 6-dehydrogenase OS=Gallus gallus GN=UGDH PE=2 SV=1	24.0891	9	14	9	1	494	55.029	7.27	High	High	High	8200000	9000000	20000000	0.84	23.2549	9
F1NIL3	Uncharacterized protein OS=Gallus gallus GN=ATP5L PE=4 SV=2	27.3585	3	13	3	1	106	11.702	9.83	High	High	High	67000000	68000000	42000000	1.154	23.2117	3
F1N8H6	Heterochromatin protein 1-binding protein 3 OS=Gallus gallus GN=HP1BP3 PE=4 SV=1	13.7746	7	15	7	1	559	61.814	9.33	High	High	High	10000000	17000000	15000000	0.607	23.1848	7
F1N9Q6	Uncharacterized protein OS=Gallus gallus GN=MGMT PE=4 SV=2	23.6434	5	13	5	1	258	28.08	9.2	High	High	High	8800000	20000000	24000000	1.154	23.158	5
Q5ZKT4	Uncharacterized protein OS=Gallus gallus GN=RCJMB04_9e4 PE=2 SV=1	35.7576	6	19	4	1	165	19.148	7.94	High	High	High	18000000	19000000	110000000	4.337	23.0989	6
F1NBN1	Uncharacterized protein OS=Gallus gallus GN=SEC61A1 PE=3 SV=2	8.61345	5	20	5	1	476	52.245	8.06	High	High	High	94000000	51000000	40000000	0.778	23.0916	5
Q7LZS1	12K serum protein, beta-2-m cross-reactive (Fragment) OS=Gallus gallus PE=1 SV=1	71.4286	2	12	2	1	35	3.972	5.02	High	High	High	120000000	83000000	180000000	30.623	23.0763	2
F1P212	Uncharacterized protein OS=Gallus gallus GN=TMX3 PE=4 SV=2	12.3077	5	9	5	1	455	51.682	5.05	High	High	High	26000000	19000000	9300000	0.65	23.0581	5
H9L022	Uncharacterized protein OS=Gallus gallus GN=SAFB PE=4 SV=2	7.00219	6	13	2	1	914	103.682	5.66	High	High	High	5900000	5800000	6400000	0.341	23.0477	6
F1NJI6	Uncharacterized protein OS=Gallus gallus GN=FBXO6 PE=4 SV=2	20.438	5	12	5	1	274	32.389	7.99	High	High	High	16000000	19000000	13000000	0.688	23.0354	5
F1NUT5	Adenosylhomocysteinase OS=Gallus gallus GN=AHCYL1 PE=3 SV=2	20.2899	9	16	8	1	483	53.66	7.44	High	High	High	27000000	35000000	12000000	1.054	23.0111	9
F1NYA2	Uncharacterized protein OS=Gallus gallus GN=LOC100859865 PE=4 SV=1	33.5616	5	13	5	1	146	16.242	5.72	High	High	High	81000000	59000000	88000000	2.162	22.9759	5
F1ND55	Uncharacterized protein OS=Gallus gallus GN=ADD1 PE=4 SV=2	17.1196	9	15	8	1	736	80.954	6.01	High	High	High	13000000	15000000	13000000	0.725	22.966	9
P05300	Lysosome-associated membrane glycoprotein 1 OS=Gallus gallus GN=LAMP1 PE=2 SV=1	9.42029	4	12	4	1	414	44.641	7.02	High	High	High	110000000	65000000	59000000	0.551	22.9572	4
Q5F3B5	Uncharacterized protein OS=Gallus gallus GN=GNAQ PE=2 SV=1	22.2841	6	12	4	1	359	42.207	5.68	High	High	High	2600000	11000000	4300000	0.957	22.9536	6
Q5ZK23	Uncharacterized protein OS=Gallus gallus GN=GLRX5 PE=2 SV=1	23.4568	3	12	3	1	162	17.414	8.05	High	High	High	14000000	14000000	14000000	2.594	22.9141	3
F1P4V6	Uncharacterized protein OS=Gallus gallus GN=RPL31 PE=4 SV=2	35.9375	5	21	5	1	128	14.683	10.54	High	High	High	140000000	90000000	98000000	6.499	22.9031	5
Q5ZJ03	Guanine nucleotide-binding protein subunit gamma OS=Gallus gallus GN=GNG2 PE=2 SV=1	61.9718	4	11	4	1	71	7.873	7.99	High	High	High	32000000	24000000	25000000	5.813	22.8946	4
E1BW78	Uncharacterized protein OS=Gallus gallus GN=COX6C PE=4 SV=2	48.0519	5	15	5	1	77	8.786	10.07	High	High	High	130000000	120000000	81000000	4.179	22.8819	5
F1NDH6	Uncharacterized protein OS=Gallus gallus GN=KCNAB2 PE=4 SV=2	33.0435	7	14	7	1	345	38.624	8.88	High	High	High	22000000	13000000	2200000	1.239	22.855	7
R4GL15	ATP-dependent 6-phosphofructokinase OS=Gallus gallus GN=PFKM PE=3 SV=1	5.6266	4	14	1	0	782	85.095	8.15	High	High	Not Found	63000000	33000000		0.227	22.8478	4
F1NNC9	Methylthioribulose-1-phosphate dehydratase OS=Gallus gallus GN=APIP PE=3 SV=1	16.1157	3	9	3	1	242	26.777	6.52	High	High	High	8300000	6500000	9100000	0.848	22.8301	3
E1BZY0	Uncharacterized protein OS=Gallus gallus GN=BMA2 PE=4 SV=2	13.8462	3	9	3	1	260	28.168	6.92	High	High	High	83000000	49000000	45000000	1.683	22.806	3
F1P3E7	Uncharacterized protein OS=Gallus gallus GN=WDR26 PE=4 SV=2	6.03715	3	8	3	1	646	71.073	6.16	High	High	High	14000000	9400000	17000000	0.283	22.8013	3
F1NCJ8	Uncharacterized protein OS=Gallus gallus GN=AS3MT PE=4 SV=2	18.5864	6	12	6	1	382	41.853	5.73	High	High	High	7900000	17000000	11000000	0.778	22.7438	6
Q7LZE8	Fructose-bisphosphate aldolase (Fragment) OS=Gallus gallus PE=1 SV=1	100	2	11	2	1	20	2.342	6.49	High	High	High	79000000	65000000	66000000	30.623	22.7426	2
A5HUK1	Tripartite motif protein 39 OS=Gallus gallus GN=TRIM39.2 PE=4 SV=1	14.9028	7	16	5	1	463	52.608	5.54	High	High	High	8300000	6900000	15000000	0.743	22.7164	7
E1BSC0	Uncharacterized protein OS=Gallus gallus GN=DDX46 PE=4 SV=2	7.86194	9	16	9	1	1043	119.081	9.26	High	High	High	12000000	10000000	7100000	0.389	22.6665	9
E1BVB0	Uncharacterized protein OS=Gallus gallus GN=ARL1 PE=3 SV=1	39.779	5	9	5	1	181	20.356	5.72	High	High	High	18000000	16000000	17000000	2.162	22.6084	5
Q5ZJZ5	D-beta-hydroxybutyrate dehydrogenase, mitochondrial OS=Gallus gallus GN=BDH1 PE=2 SV=1	21.5339	7	15	7	1	339	38.212	8.13	High	High	High	25000000	39000000	29000000	1.081	22.5872	7
E1C891	Uncharacterized protein OS=Gallus gallus GN=PARVB PE=4 SV=1	11.8919	3	8	2	1	370	42.397	6.49	High	High	High	5800000	4800000	2900000	0.369	22.5698	3
F1NY37	Acyl-coenzyme A oxidase OS=Gallus gallus GN=ACOX1 PE=3 SV=1	11.3293	5	10	5	1	662	74.467	7.37	High	High	High	16000000	11000000	7600000	0.413	22.563	5
R4GLM6	Peptidyl-prolyl cis-trans isomerase OS=Gallus gallus GN=LOC101749289 PE=3 SV=1	38.0952	5	13	5	1	147	16.058	8.66	High	High	High	13000000	29000000	14000000	2.981	22.5433	5
F1NGG2	Uncharacterized protein OS=Gallus gallus GN=SNX12 PE=4 SV=1	36.4198	6	14	5	1	162	18.919	8.43	High	High	High	24000000	27000000	23000000	3.329	22.5417	6
E1C6V2	Uncharacterized protein OS=Gallus gallus GN=MGLL PE=4 SV=2	22.1865	5	10	5	1	311	34.202	7.11	High	High	High	6600000	13000000	9600000	1.448	22.5188	5
R4GLB3	Proteasome subunit beta type OS=Gallus gallus GN=PSMB2 PE=3 SV=1	38.3085	8	20	7	1	201	22.694	6.54	High	High	High	48000000	50000000	18000000	5.813	22.4627	8
Q8AWC0	P2X purinoceptor OS=Gallus gallus GN=P2X1 PE=2 SV=1	20.9184	6	11	6	1	392	44.482	8.16	High	High	High	15000000	31000000	13000000	0.778	22.4623	6
F1NZ34	Uncharacterized protein OS=Gallus gallus GN=NUP54 PE=4 SV=2	19.9255	8	14	8	1	537	58.835	6.76	High	High	High	7200000	8000000	9300000	0.931	22.4566	8
E1C4P2	Uncharacterized protein OS=Gallus gallus GN=MTA1 PE=4 SV=2	8.27489	5	13	3	1	713	81.251	9.16	High	High	High	8300000	8000000	7900000	0.259	22.4375	5
R4GKB8	Uncharacterized protein OS=Gallus gallus GN=ATP5D PE=4 SV=1	33.3333	2	8	2	1	69	7.091	4.22	High	High	High	93000000	88000000	110000000	2.162	22.4158	2
E1BS67	Serine hydroxymethyltransferase OS=Gallus gallus GN=SHMT1 PE=3 SV=2	14.8496	6	12	6	1	532	58.203	8.57	High	High	High	4700000	6600000	9400000	0.638	22.3948	6
P49147	Cytosolic phospholipase A2 OS=Gallus gallus GN=PLA2G4A PE=1 SV=1	10.2941	6	11	6	1	748	84.924	5.2	High	High	High	29000000	10000000	6600000	0.438	22.3546	6
F1NH65	Uncharacterized protein OS=Gallus gallus GN=SCFD1 PE=3 SV=2	17.5633	8	12	8	1	632	71.322	6.07	High	High	High	12000000	11000000	13000000	0.645	22.3173	8
F1NXH1	Uncharacterized protein OS=Gallus gallus GN=MARC2 PE=4 SV=1	23.5632	8	16	8	1	348	38.656	8.92	High	High	High	14000000	14000000	16000000	1.089	22.3031	8
R4GIY9	Uncharacterized protein OS=Gallus gallus GN=LOC100858751 PE=4 SV=1	28.4375	7	8	7	1	320	36.318	5.19	High	Not Found	Not Found	260000000			1.637	22.2879	7
E1C4C7	Uncharacterized protein OS=Gallus gallus GN=RPA3 PE=4 SV=2	38.843	3	14	3	1	121	13.46	5.08	High	High	High	15000000	13000000	11000000	2.728	22.2853	3
F1NGR5	Uncharacterized protein OS=Gallus gallus GN=ADPGK PE=4 SV=2	10.8163	4	10	4	1	490	53.06	5.83	High	High	High	23000000	14000000	8100000	0.688	22.2667	4
E1C8V9	Uncharacterized protein OS=Gallus gallus GN=FAM136A PE=4 SV=1	26.3158	3	9	3	1	76	8.456	8.88	High	High	High	150000000	98000000	110000000	4.623	22.2266	3
E1BR00	Adenylosuccinate lyase OS=Gallus gallus GN=ADSL PE=3 SV=2	16.4948	5	12	5	1	485	54.646	7.12	High	High	High	16000000	30000000	15000000	0.562	22.1878	5
R4GI74	Cysteine and histidine-rich domain-containing protein 1 OS=Gallus gallus GN=CHORDC1 PE=4 SV=1	35.0453	8	13	1	1	331	37.318	7.24	Not Found	Not Found	High			21000000	1.31	22.1577	8
F1NTI2	Uncharacterized protein OS=Gallus gallus GN=GZMM PE=3 SV=2	20.0608	4	10	4	1	329	34.797	9.52	Not Found	High	High		13000000	17000000	1.069	22.1318	4
F1NL85	Magnesium transporter protein 1 OS=Gallus gallus GN=MAGT1 PE=4 SV=1	15.5488	5	10	5	1	328	36.752	9.63	High	High	High	23000000	14000000	5900000	0.968	22.1317	5
H9L141	Protein-serine/threonine kinase OS=Gallus gallus GN=ADRBK1 PE=3 SV=2	7.41279	5	13	2	1	688	79.506	7.15	High	High	High	4100000	4400000	3000000	0.292	22.1139	5
F1NRG5	Transmembrane 9 superfamily member OS=Gallus gallus GN=TM9SF3 PE=3 SV=2	9.66102	5	11	5	1	590	68.186	7.21	High	High	High	30000000	29000000	18000000	0.738	22.104	5
F1NCC9	Uncharacterized protein OS=Gallus gallus GN=SMARCE1 PE=4 SV=1	12.1359	4	8	4	1	412	46.712	4.88	High	High	High	9200000	12000000	11000000	0.445	22.096	4
E1C272	Uncharacterized protein OS=Gallus gallus PE=4 SV=1	12.2807	4	14	4	1	399	44.702	8.1	High	High	High	10000000	14000000	9700000	0.833	22.085	4
F1NBY5	Uncharacterized protein OS=Gallus gallus GN=TBC1D15 PE=4 SV=1	9.44528	6	10	6	1	667	76.976	5.14	High	High	High	13000000	9600000	4000000	0.468	22.0381	6
Q5ZKX0	Uncharacterized protein OS=Gallus gallus GN=RCJMB04_8n14 PE=2 SV=1	10.7831	8	21	5	1	779	88.487	7.59	High	High	High	26000000	18000000	13000000	0.551	22.0059	8
F1NV15	Sideroflexin OS=Gallus gallus GN=SFXN3 PE=3 SV=2	29.8137	8	15	8	1	322	35.356	9.44	High	High	High	7100000	19000000	12000000	1.404	22.0003	8
F1NXX9	Uncharacterized protein OS=Gallus gallus GN=BPI PE=4 SV=2	21.0309	7	10	7	1	485	53.116	9.14	High	High	High	52000000	12000000	7300000	1.154	21.9962	7
E1C2T7	Serine/threonine-protein phosphatase OS=Gallus gallus GN=PPP3CB PE=3 SV=2	9.23077	5	13	1	1	520	58.594	5.86	High	Not Found	Not Found	2800000			0.532	21.9469	5
Q9YH14	Progesterone receptor binding protein OS=Gallus gallus GN=rbf PE=2 SV=1	69.0141	5	18	5	1	71	8.334	8.37	High	High	High	38000000	41000000	32000000	9	21.944	5
F1NBX6	Myeloid differentiation primary response protein MyD88 OS=Gallus gallus GN=MYD88 PE=4 SV=2	14.9333	5	10	5	1	375	41.821	5.64	High	High	High	14000000	9400000	8100000	0.823	21.9425	5
F1NZL2	Uncharacterized protein OS=Gallus gallus GN=DYSF PE=4 SV=2	5.13919	8	13	7	1	1868	213.242	5.63	High	High	High	2900000	7800000	2200000	0.169	21.8129	8
E1BYQ3	Uncharacterized protein OS=Gallus gallus GN=CUL3 PE=3 SV=2	11.421	8	13	8	1	753	87.328	8.22	High	High	High	8700000	13000000	5500000	0.445	21.8122	8
Q8QGE8	Core-binding factor beta OS=Gallus gallus PE=2 SV=2	32.4176	5	9	5	1	182	21.535	6.6	High	High	High	32000000	22000000	30000000	1.848	21.7824	5
F1NJX8	Uncharacterized protein OS=Gallus gallus GN=FNTA PE=4 SV=2	19.382	5	9	5	1	356	41.986	4.78	High	High	High	11000000	9400000	7000000	0.778	21.7817	5
F1NUE3	Uncharacterized protein OS=Gallus gallus GN=ITGA4 PE=3 SV=1	9.45419	8	14	8	1	1026	114.289	6.65	High	High	High	13000000	13000000	7300000	0.438	21.7633	8
R4GHK5	Uncharacterized protein OS=Gallus gallus GN=GMIP PE=4 SV=1	8.90891	8	14	8	1	999	111.856	5.91	High	High	High	21000000	11000000	11000000	0.381	21.74	8
F1NVY5	Uncharacterized protein OS=Gallus gallus GN=DNAJB11 PE=4 SV=1	17.3077	5	11	5	1	364	40.889	6.32	High	High	High	15000000	9000000	16000000	0.65	21.7083	5
F1P0Y7	Uncharacterized protein OS=Gallus gallus PE=4 SV=2	12.8698	7	11	4	1	676	73.224	8.9	High	High	High		86000000	10000000	0.743	21.6753	7
Q5ZIH4	Uncharacterized protein OS=Gallus gallus GN=Gga.1330 PE=2 SV=1	32.8767	4	9	4	1	146	16.476	4.67	High	High	High	20000000	38000000	41000000	1.512	21.6643	4
Q5ZLQ1	Uncharacterized protein OS=Gallus gallus GN=RCJMB04_5e7 PE=2 SV=1	6.63507	7	10	6	1	1266	138.623	6.07	High	High	High	54000000	36000000	3700000	0.255	21.5842	7
F1P4G0	Methionine aminopeptidase 2 OS=Gallus gallus GN=METAP2 PE=3 SV=1	17.9167	6	12	6	1	480	53.101	5.81	High	High	High	14000000	17000000	11000000	0.54	21.5441	6
R4GKT2	Guanine nucleotide-binding protein subunit gamma OS=Gallus gallus GN=GNG7 PE=3 SV=1	63.2353	4	10	4	1	68	7.565	8.51	High	High	High	52000000	38000000	38000000	3.642	21.4614	4
B6V3I0	CAST OS=Gallus gallus GN=CAST PE=2 SV=1	8.98438	5	13	5	1	768	81.396	5.62	High	High	High	14000000	15000000	19000000	0.438	21.4367	5
Q5ZM76	Uncharacterized protein OS=Gallus gallus GN=FUBP3 PE=2 SV=1	14.4712	8	14	6	1	539	57.92	7.84	High	High	High	12000000	17000000	19000000	0.693	21.4351	8
P79994	DNA topoisomerase I OS=Gallus gallus PE=2 SV=1	8.35509	6	9	6	1	766	90.74	9.36	High	High	High	18000000	5700000	15000000	0.342	21.403	6
Q5ZIB1	Uncharacterized protein OS=Gallus gallus GN=RCJMB04_28i17 PE=2 SV=1	13.7767	6	12	6	1	421	48.183	6.54	High	High	High	27000000	24000000	21000000	1.081	21.3704	6
F1NXS9	Lens epithelium-derived growth factor OS=Gallus gallus GN=PSIP1 PE=4 SV=2	14.5078	7	20	6	1	579	64.847	9.19	High	High	High	15000000	9600000	17000000	0.725	21.3653	7
R4GFN8	Uncharacterized protein OS=Gallus gallus GN=C6ORF211 PE=4 SV=1	14.3192	6	11	6	1	426	49.118	6.05	High	High	High	14000000	9900000	6400000	0.61	21.3216	6
H9KZ63	Uncharacterized protein OS=Gallus gallus GN=PEF1 PE=4 SV=2	26.9058	7	15	7	1	223	24.348	5.58	High	High	High	28000000	10000000	13000000	5.31	21.2787	7
E1BRP3	Uncharacterized protein OS=Gallus gallus GN=VTA1 PE=4 SV=1	23.4528	5	11	5	1	307	33.92	6.54	High	High	High	12000000	11000000	11000000	1.054	21.2477	5
E1BV20	Uncharacterized protein OS=Gallus gallus GN=PHF5A PE=4 SV=2	32.4786	3	7	3	1	117	13.05	8.05	High	High	High	27000000	30000000	30000000	1.154	21.217	3
R4GJ94	Dynamin-like 120 kDa protein, mitochondrial OS=Gallus gallus GN=OPA1 PE=3 SV=1	6.82731	6	10	6	1	996	115.735	8.34	High	High	High	5700000	6600000	3500000	0.229	21.2136	6
Q5ZLS7	Putative oxidoreductase GLYR1 OS=Gallus gallus GN=GLYR1 PE=2 SV=1	14.6474	5	10	5	1	553	60.563	9.25	High	High	High	18000000	14000000	11000000	0.468	21.2124	5
F1NPI6	Uncharacterized protein OS=Gallus gallus GN=UBA6 PE=4 SV=2	9.69638	8	13	8	1	1021	114.977	6.18	High	High	High	14000000	8600000	4500000	0.34	21.1886	8
E1C6W3	Uncharacterized protein OS=Gallus gallus GN=OXSR1 PE=4 SV=1	11.257	6	15	5	1	533	58.079	6.34	High	High	High	11000000	14000000	14000000	0.638	21.1551	6
R4GG07	Uncharacterized protein OS=Gallus gallus PE=4 SV=1	41.2698	4	14	2	1	126	13.175	7.43	High	High	High	34000000	43000000	15000000	3.217	21.1296	4
F1NY49	Uncharacterized protein OS=Gallus gallus GN=TIA1 PE=4 SV=1	10.8247	4	9	3	1	388	42.929	7.99	High	High	High	17000000	14000000	11000000	0.551	21.0895	4
R4GI87	Uncharacterized protein OS=Gallus gallus GN=MZB1 PE=4 SV=1	21.8274	3	8	3	1	197	20.883	6.92	Not Found	High	High		23000000	25000000	1.424	21.0202	3
F1NW50	Uncharacterized protein OS=Gallus gallus GN=ATP6V1H PE=4 SV=2	13.948	6	13	6	1	423	48.839	5.99	High	High	High	24000000	9800000	5800000	0.823	21.0049	6
E1C8E8	Uncharacterized protein OS=Gallus gallus GN=NMI PE=4 SV=2	22.3097	7	12	7	1	381	42.944	5.03	High	High	High	30000000	5900000	17000000	0.905	21.0022	7
F1NN68	Phosphoinositide phospholipase C OS=Gallus gallus GN=PLCG1 PE=4 SV=2	5.10204	6	12	6	1	1274	146.949	6.06	High	High	High	9000000	5700000	4200000	0.259	20.9956	6
E1C129	Cytosolic Fe-S cluster assembly factor NUBP1 OS=Gallus gallus GN=NUBP1 PE=3 SV=1	19.5046	5	10	5	1	323	34.52	5.31	High	High	High	9900000	12000000	12000000	1.276	20.9629	5
A0A140KED3	MHC class1 antigen (Fragment) OS=Gallus gallus GN=BF1 PE=3 SV=1	51.8072	5	12	3	0	83	9.625	5.21	High	High	High	20000000	24000000	53000000	5.813	20.9341	5
E1BTE0	Uncharacterized protein OS=Gallus gallus GN=SSBP1 PE=3 SV=2	38.1579	5	14	5	1	152	17.493	9.45	High	High	High	24000000	16000000	26000000	1.848	20.898	5
F1NXD7	Uncharacterized protein OS=Gallus gallus PE=4 SV=2	8.58586	8	20	7	1	990	110.124	5.38	High	High	High	16000000	16000000	11000000	0.54	20.8857	8
F1NRZ6	Uncharacterized protein OS=Gallus gallus GN=IPO9 PE=4 SV=2	9.68468	7	14	7	1	888	99.382	4.73	High	High	High	23000000	20000000	4600000	0.496	20.8782	7
A0A140KDZ1	Myxocirus-resistance protein OS=Gallus gallus GN=Mx1 PE=2 SV=1	14.4681	9	9	9	1	705	79.489	7.21	High	Not Found	Not Found	21000000			0.526	20.8628	9
F1NYD0	Uncharacterized protein OS=Gallus gallus GN=RAD21 PE=4 SV=1	11.6904	6	12	6	1	633	72.006	4.69	High	High	High	9300000	7200000	4100000	0.778	20.8547	6
Q92071	Integrin beta OS=Gallus gallus GN=ITGB3 PE=2 SV=1	13.4443	8	12	8	1	781	86.059	5.22	High	High	High	5100000	6200000	9100000	0.445	20.8533	8
O93560	Calcium/calmodulin-dependent kinase type II beta subunit OS=Gallus gallus PE=2 SV=1	10.9259	5	21	2	0	540	60.143	7.3	High	High	High	42000000	27000000	27000000	0.562	20.8207	5
E1C5R3	Uncharacterized protein OS=Gallus gallus GN=NEFL PE=3 SV=2	10.6771	4	10	3	1	384	43.375	5.12	Not Found	High	High		3200000	6600000	0.359	20.7947	4
E1C8A2	Uncharacterized protein OS=Gallus gallus GN=SAMM50 PE=4 SV=1	28.9979	10	15	10	1	469	52.187	6.4	High	High	High	21000000	7300000	5600000	1.154	20.779	10
F1NU71	Mitochondrial import inner membrane translocase subunit TIM44 OS=Gallus gallus GN=TIMM44 PE=3 SV=2	10.643	4	8	4	1	451	51.232	8.12	High	High	High	11000000	10000000	4900000	0.334	20.7764	4
F1P4I3	Uncharacterized protein OS=Gallus gallus GN=VAMP3 PE=4 SV=2	32	3	7	3	1	125	13.861	10.08	High	High	High	41000000	44000000	38000000	2.162	20.7649	3
F1NJL0	Uncharacterized protein OS=Gallus gallus GN=ATXN2 PE=4 SV=2	6.12431	5	9	5	1	1094	118.195	9.32	High	High	High	13000000	9800000	13000000	0.379	20.7604	5
F1NHW5	Cytochrome b-c1 complex subunit 6 OS=Gallus gallus GN=UQCRH PE=3 SV=2	31.3953	3	11	3	1	86	10.056	5.03	High	High	High	41000000	33000000	46000000	2.981	20.734	3
E1C8Z7	Uncharacterized protein OS=Gallus gallus GN=STK38 PE=3 SV=1	10.9677	5	11	3	1	465	54.141	6.86	High	High	High	6800000	12000000	7700000	0.509	20.7061	5
Q25QX5	BASH/BLNK N-terminal associated protein 1 OS=Gallus gallus GN=BNAS1 PE=2 SV=1	11.8143	2	7	2	1	237	26.696	8.84	High	High	High	44000000	45000000	23000000	0.52	20.6897	2
F1NI86	Beta-glucuronidase OS=Gallus gallus GN=GUSB PE=3 SV=1	10.8067	6	14	6	1	657	74.534	6.96	High	High	High	17000000	23000000	12000000	0.468	20.6749	6
F1NKH3	Uncharacterized protein OS=Gallus gallus GN=HOOK3 PE=4 SV=2	6.7867	4	10	4	1	722	83.434	5.14	High	High	High	12000000	16000000	13000000	0.212	20.6661	4
F1NSJ2	Uncharacterized protein OS=Gallus gallus GN=ACOT7 PE=4 SV=2	18.8917	5	14	5	1	397	43.677	8.97	High	High	High	18000000	19000000	11000000	0.823	20.6631	5
E1C8H0	Uncharacterized protein OS=Gallus gallus GN=RAB4A PE=4 SV=2	11.4679	2	8	1	1	218	24.348	6.07	High	High	Not Found	16000000	13000000		0.359	20.6443	2
E1C008	Uncharacterized protein OS=Gallus gallus GN=WDR37 PE=4 SV=1	17.3737	5	10	5	1	495	54.862	7.23	High	High	High	10000000	9100000	7300000	0.433	20.6183	5
E1C5P6	Uncharacterized protein OS=Gallus gallus GN=FBN3 PE=4 SV=2	1.26288	3	13	1	1	3009	324.409	4.84	High	High	High	27000000	27000000	76000000	0.08	20.5599	3
F1NIC5	Uncharacterized protein OS=Gallus gallus GN=TIMM8A PE=3 SV=2	33.6364	3	7	3	1	110	12.231	7.78	High	High	High	36000000	38000000	35000000	1.371	20.5292	3
H9KZ23	Uncharacterized protein OS=Gallus gallus GN=Gga.37837 PE=4 SV=2	30.5344	3	12	1	1	131	13.419	8.51	Not Found	Not Found	High			14000000	1.371	20.4849	3
Q04205	Tensin OS=Gallus gallus GN=TNS PE=1 SV=2	10.4358	13	20	13	1	1744	187.098	7.34	High	High	High	8700000	18000000	21000000	0.357	20.4782	13
P18519	Tumor necrosis factor receptor superfamily member 16 OS=Gallus gallus GN=NGFR PE=3 SV=1	11.0577	3	7	3	1	416	44.625	4.59	High	High	High	11000000	22000000	14000000	0.413	20.4687	3
E1BYV2	Uncharacterized protein OS=Gallus gallus GN=C18H17ORF62 PE=4 SV=1	17.9894	3	8	3	1	189	21.188	4.92	High	High	High	21000000	17000000	7100000	0.638	20.451	3
E1BYW0	Uncharacterized protein OS=Gallus gallus PE=4 SV=2	18.75	9	15	3	1	512	57.12	7.55	High	High	High	12000000	16000000	8100000	1.721	20.4368	9
H9L3I5	Uncharacterized protein OS=Gallus gallus PE=4 SV=1	25.8621	4	13	4	1	174	19.643	6.67	High	High	High	68000000	44000000	53000000	1.276	20.404	4
Q6ITC7	40S ribosomal protein S13 OS=Gallus gallus GN=RPS13 PE=2 SV=3	29.8013	5	14	5	1	151	17.212	10.54	High	High	High	54000000	38000000	78000000	2.511	20.3805	5
Q5F3L1	Ribosomal protein S6 kinase alpha-5 OS=Gallus gallus GN=RPS6KA5 PE=2 SV=1	16.2231	10	12	10	1	789	88.984	6.89	High	High	High	8200000	18000000	2200000	0.616	20.3648	10
Q5F433	PRA1 family protein 3 OS=Gallus gallus GN=ARL6IP5 PE=2 SV=1	18.0851	4	9	4	1	188	21.638	9.5	High	High	High	45000000	38000000	28000000	3.642	20.3399	4
E1BQN0	NADH dehydrogenase [ubiquinone] iron-sulfur protein 6, mitochondrial OS=Gallus gallus GN=NDUFS6 PE=3 SV=1	35.1562	3	7	3	1	128	14.033	9.03	High	High	High	13000000	15000000	23000000	2.162	20.3289	3
F1P3A5	Proto-oncogene c-Rel OS=Gallus gallus GN=REL PE=4 SV=2	13.5452	8	17	8	1	598	66.863	6.49	High	High	High	18000000	15000000	11000000	0.887	20.2221	8
F1NHE1	Uncharacterized protein OS=Gallus gallus GN=MAP2K3 PE=4 SV=1	24.4186	5	11	3	1	258	29.711	6.32	High	High	High	14000000	9500000	13000000	0.896	20.1284	5
F1P511	Uncharacterized protein OS=Gallus gallus GN=KIAA1429 PE=4 SV=2	4.0637	6	11	6	1	1821	202.796	4.94	High	High	High	4800000	5100000	2900000	0.164	20.0729	6
H9L035	Uncharacterized protein OS=Gallus gallus GN=RBM14 PE=4 SV=2	14.9565	6	9	6	1	575	58.411	9.61	Not Found	High	High		20000000	13000000	0.874	20.0109	6
Q5ZMF7	Uncharacterized protein OS=Gallus gallus GN=RCJMB04_2d1 PE=2 SV=1	7.03934	4	10	4	1	483	52.538	6.6	High	High	High	26000000	22000000	15000000	0.585	19.999	4
F1NVX7	Transmembrane 9 superfamily member OS=Gallus gallus GN=TM9SF4 PE=3 SV=1	10.4361	6	9	6	1	642	74.912	6.42	High	High	Not Found	13000000	13000000		0.738	19.9989	6
F1N9U1	Serine/threonine-protein kinase TAO3 OS=Gallus gallus GN=TAOK3 PE=4 SV=1	9.35412	8	15	8	1	898	105.314	7.62	High	High	High	12000000	10000000	13000000	0.445	19.979	8
A0M8T8	Caveolin OS=Gallus gallus GN=CAV1 PE=3 SV=1	35.9551	5	9	5	1	178	20.455	6.28	Not Found	High	High		66000000	49000000	2.162	19.9742	5
Q5ZLR8	Uncharacterized protein OS=Gallus gallus GN=RCJMB04_5b12 PE=2 SV=1	15.5116	6	8	3	1	606	63.917	5.07	High	High	High	5800000	4000000	4400000	0.995	19.9711	6
F1NEM2	Uncharacterized protein OS=Gallus gallus GN=LSM14A PE=4 SV=1	10.3672	4	8	4	1	463	50.463	9.54	High	High	High	20000000	15000000	16000000	0.492	19.9612	4
F1NG47	Protein kinase C OS=Gallus gallus GN=PRKCE PE=3 SV=2	2.11161	2	10	1	0	663	75.642	6.81	High	High	High	120000000	130000000	94000000	0.119	19.9382	2
F1N9J1	Uncharacterized protein OS=Gallus gallus GN=GYG1 PE=4 SV=1	7.83133	2	8	2	1	332	37.177	4.78	High	High	High	44000000	27000000	47000000	0.585	19.8955	2
F1N9Y8	Uncharacterized protein OS=Gallus gallus GN=TRIM25 PE=4 SV=2	16.9643	10	17	10	1	672	75.356	7.74	High	High	High	18000000	9100000	7300000	0.668	19.8742	10
E1BY27	Uncharacterized protein OS=Gallus gallus GN=MYO18A PE=3 SV=2	4.0856	6	9	6	1	2056	231.85	6.37	High	High	High	5900000	6100000		0.108	19.8178	6
E1BW94	Uncharacterized protein OS=Gallus gallus GN=SF3B14 PE=4 SV=1	22.4	2	6	2	1	125	14.576	9.38	High	High	High	23000000	27000000	18000000	0.778	19.7935	2
Q8AXV0	Endophilin-A2 OS=Gallus gallus GN=SH3GL1 PE=1 SV=1	18.2561	6	11	6	1	367	41.706	5.44	High	High	High	9200000	13000000	22000000	0.738	19.787	6
F1NPL9	Uncharacterized protein OS=Gallus gallus GN=COX17 PE=4 SV=2	29.8507	2	9	2	1	67	7.203	7.62	High	High	High	34000000	34000000	53000000	2.981	19.7676	2
F1NGW4	Uncharacterized protein OS=Gallus gallus GN=WDR5 PE=4 SV=1	18.2635	5	10	5	1	334	36.572	8.27	High	High	High	9200000	9800000	13000000	0.688	19.7553	5
F1NGX1	Integrin alpha-V OS=Gallus gallus GN=ITGAV PE=3 SV=1	8.80077	8	14	8	1	1034	114.288	5.58	High	High	High	8100000	12000000	11000000	0.366	19.7526	8
F1NHR3	Uncharacterized protein OS=Gallus gallus GN=GVINP1 PE=4 SV=2	9.07598	18	23	18	1	2435	278.827	6.64	High	Not Found	High	10000000		5600000	0.308	19.7363	18
F1NY29	Uncharacterized protein OS=Gallus gallus GN=ETFDH PE=4 SV=1	10.0629	4	10	4	1	477	53.13	8.82	High	High	High	14000000	14000000	8200000	0.334	19.714	4
E1C459	Uncharacterized protein OS=Gallus gallus GN=MYO1D PE=3 SV=2	5.57157	5	8	1	1	1041	118.746	9.26	High	High	Not Found	11000000	3400000		0.168	19.6919	5
E1C6P3	P2X purinoceptor OS=Gallus gallus GN=P2RX7 PE=3 SV=2	15.1832	6	9	6	1	573	65.681	8.25	High	High	Not Found	22000000	23000000		0.413	19.6775	6
F1NPB8	Uncharacterized protein OS=Gallus gallus GN=AQR PE=4 SV=2	11.0377	14	20	14	1	1513	174.148	6.62	High	High	High	10000000	10000000	3800000	0.425	19.6477	14
F1NU90	Leucine-rich repeat-containing protein 59 OS=Gallus gallus GN=LRRC59 PE=4 SV=1	12.9794	4	8	4	1	339	38.654	9.23	High	High	High	24000000	21000000	13000000	0.668	19.6316	4
E1BSR5	Uncharacterized protein OS=Gallus gallus GN=RBM25 PE=4 SV=2	11.1383	7	16	7	1	817	96.821	6.02	High	High	High	10000000	12000000	8500000	0.63	19.6311	7
F1P1E0	Cysteine--tRNA ligase, cytoplasmic OS=Gallus gallus GN=CARS PE=3 SV=2	12.7711	10	14	10	1	830	95.384	6.65	High	High	High	18000000	8500000	5500000	0.557	19.587	10
R4GK40	Isocitrate dehydrogenase [NAD] subunit, mitochondrial OS=Gallus gallus PE=3 SV=1	23.6453	8	16	8	1	406	44.836	8.05	High	High	High	6900000	15000000	12000000	1.462	19.5549	8
Q5ZLM0	Parafibromin OS=Gallus gallus GN=CDC73 PE=2 SV=1	10.1695	5	9	5	1	531	60.66	9.61	High	High	High	10000000	7300000	9000000	0.389	19.5211	5
F1NK59	Uncharacterized protein OS=Gallus gallus GN=SACM1L PE=4 SV=2	14.5763	9	14	9	1	590	67.446	7.53	High	High	High	19000000	9800000	12000000	0.751	19.4931	9
Q76FQ4	DNA mismatch repair protein (Fragment) OS=Gallus gallus GN=cMSH2 PE=2 SV=1	15.9117	12	21	12	1	861	96.153	5.67	High	High	High	26000000	32000000	31000000	0.778	19.4853	12
F1P4X4	Uncharacterized protein OS=Gallus gallus GN=TOMM34 PE=4 SV=2	25.1613	6	8	6	1	310	33.734	8.82	High	Not Found	High	16000000		8700000	0.995	19.4574	6
E1BW27	Uncharacterized protein OS=Gallus gallus GN=TMEM33 PE=4 SV=1	19.5219	5	9	5	1	251	28.257	9.7	High	High	High	42000000	27000000	15000000	1.61	19.4404	5
Q5ZIA3	Uncharacterized protein OS=Gallus gallus GN=SNX3 PE=2 SV=1	35.8025	6	12	5	1	162	18.744	8.66	High	High	High	17000000	24000000	42000000	2.511	19.4237	6
R4GJV4	Uncharacterized protein OS=Gallus gallus GN=STAT6 PE=4 SV=1	35.8974	7	15	7	1	234	26.851	7.83	High	High	High	16000000	9800000	6000000	1.581	19.376	7
H9L060	Uncharacterized protein OS=Gallus gallus GN=GSDMA PE=4 SV=2	15.4867	7	13	7	1	452	50.055	5.57	High	High	High	32000000	6000000	5100000	1.683	19.2809	7
E1BVU7	Uncharacterized protein OS=Gallus gallus GN=SPECC1 PE=4 SV=2	6.19718	6	11	6	1	1065	117.928	7.23	High	High	High	15000000	9500000	12000000	0.229	19.2784	6
F1NYM3	Uncharacterized protein OS=Gallus gallus GN=NDUFS7 PE=3 SV=2	13.1818	3	8	3	1	220	24.3	9.74	High	High	High	16000000	16000000	12000000	0.638	19.2721	3
F1NJ42	Uncharacterized protein OS=Gallus gallus GN=RANBP3 PE=4 SV=2	9.15619	5	9	5	1	557	59.613	4.82	High	High	High	9800000	11000000	7700000	0.389	19.2626	5
R4GFY2	Uncharacterized protein OS=Gallus gallus GN=TMX4 PE=4 SV=1	9.28793	2	7	2	1	323	35.383	4.45	High	High	High	31000000	22000000	15000000	0.425	19.2149	2
F1P2Y8	Ribosome biogenesis protein WDR12 OS=Gallus gallus GN=WDR12 PE=3 SV=2	10.8747	3	8	3	1	423	47.337	5.68	High	High	High	11000000	12000000	7100000	0.334	19.1814	3
F1NBL6	Uncharacterized protein OS=Gallus gallus GN=XPO5 PE=3 SV=2	6.09053	6	13	6	1	1215	137.6	5.86	High	High	High	9000000	5600000	1100000	0.259	19.1738	6
Q5ZM97	Putative uncharacterized protein OS=Gallus gallus GN=RCJMB04_2m10 PE=2 SV=1	18.3417	7	13	4	1	398	46.253	5.54	High	High	Not Found	20000000	8400000		0.778	19.1602	7
F1NLM5	Uncharacterized protein OS=Gallus gallus GN=SNRPD1 PE=4 SV=1	19.8347	2	9	2	1	121	13.462	11.43	High	High	High	37000000	30000000	9000000	3.642	19.103	2
F1P4I9	Proteasomal ubiquitin receptor ADRM1 OS=Gallus gallus GN=ADRM1 PE=4 SV=1	14.0741	5	14	5	1	405	42.198	5.15	High	High	High	19000000	18000000	17000000	1.61	19.1003	5
F1NCG5	Uncharacterized protein OS=Gallus gallus GN=Gga.55418 PE=4 SV=2	8.97227	5	7	4	1	613	69.889	5.99	High	High	High	8100000	8200000	14000000	0.324	19.0689	5
F1NXP6	Uncharacterized protein OS=Gallus gallus GN=CASP8 PE=3 SV=1	13.4855	4	9	4	1	482	54.522	5.54	High	High	High	13000000	9100000	9100000	0.468	19.0419	4
E1BXF4	Uncharacterized protein OS=Gallus gallus GN=RCN1 PE=4 SV=2	15.1709	6	11	6	1	468	51.916	5.48	High	High	High	8300000	14000000	16000000	0.738	19.0222	6
E1BS94	Uncharacterized protein OS=Gallus gallus GN=FUCA2 PE=4 SV=2	21.2314	8	11	8	1	471	53.713	6.74	High	High	High	15000000	15000000	4000000	0.931	19.0163	8
F1NCD7	Uncharacterized protein OS=Gallus gallus GN=PIN4 PE=4 SV=2	50.4	4	8	4	1	125	13.174	9.7	High	High	High	12000000	10000000	17000000	2.162	18.9933	4
F1NVH2	Tubulin-specific chaperone A OS=Gallus gallus GN=TBCA PE=4 SV=1	33.3333	5	12	5	1	108	12.699	5.44	High	High	High	24000000	48000000	98000000	9	18.9816	5
F1NGY5	Uncharacterized protein OS=Gallus gallus GN=PLAA PE=4 SV=2	13.728	8	15	8	1	794	87.196	6.29	High	High	High	7900000	12000000	11000000	0.435	18.8857	8
F1NNH9	Uncharacterized protein OS=Gallus gallus GN=TOMM70A PE=4 SV=2	15.1608	10	18	10	1	653	72.505	7.78	High	High	High	20000000	17000000	6600000	0.914	18.863	10
E1C6A9	Uncharacterized protein OS=Gallus gallus GN=CDC5L PE=4 SV=2	9.92556	8	14	8	1	806	92.324	7.83	High	High	High	15000000	14000000	36000000	0.409	18.8294	8
F1NB26	Uncharacterized protein OS=Gallus gallus GN=C14ORF4 PE=4 SV=2	13.4259	6	12	5	1	648	67.733	8.62	High	High	High	7600000	12000000	9600000	0.496	18.8184	6
Q5ZMC0	Endothelial differentiation-related factor 1 homolog OS=Gallus gallus GN=EDF1 PE=2 SV=1	17.5676	2	9	2	1	148	16.354	9.88	High	High	High	43000000	41000000	54000000	0.778	18.8009	2
F6R347	Uncharacterized protein OS=Gallus gallus GN=RPL14 PE=4 SV=1	28.0822	5	11	5	1	146	17.281	10.62	High	High	High	43000000	25000000	21000000	2.594	18.7614	5
E1C832	Uncharacterized protein OS=Gallus gallus GN=SMCHD1 PE=4 SV=2	6.07872	14	21	14	1	2007	226.574	7.55	High	High	High	39000000	5900000	22000000	0.279	18.7174	14
F1NUU6	Uncharacterized protein OS=Gallus gallus GN=ENPP6 PE=4 SV=2	12.3288	4	8	4	1	438	50.517	5.99	Not Found	High	High		20000000	11000000	0.557	18.7142	4
E1C7H6	Uncharacterized protein OS=Gallus gallus GN=SERPINF1 PE=3 SV=1	18.7648	6	11	6	1	421	47.052	9.07	Not Found	High	High		12000000	16000000	0.738	18.6995	6
Q5ZMQ3	Signal peptidase complex catalytic subunit SEC11 OS=Gallus gallus GN=SEC11A PE=2 SV=1	20.1117	5	9	5	1	179	20.618	9.48	High	High	High	21000000	15000000	17000000	1.61	18.6972	5
F1NAF3	Uncharacterized protein OS=Gallus gallus GN=NDUFS8 PE=3 SV=2	16.7464	3	10	3	1	209	23.809	6.07	High	High	High	24000000	23000000	29000000	0.931	18.6793	3
F1NUP9	Uncharacterized protein OS=Gallus gallus GN=SDR16C5 PE=3 SV=1	22.623	5	9	5	1	305	33.593	8.94	High	High	High	11000000	7000000	3500000	0.778	18.6778	5
F1P3Z0	Protein argonaute-3 OS=Gallus gallus GN=EIF2C3 PE=3 SV=1	12.5581	9	14	5	1	860	97.325	9.11	High	High	High	4000000	6900000	4900000	0.478	18.6658	9
Q5ZI67	NHL repeat-containing protein 2 OS=Gallus gallus GN=NHLRC2 PE=2 SV=1	15.1307	10	17	10	1	727	79.557	6.04	High	High	High	11000000	52000000	8000000	0.778	18.6634	10
Q98TF6	60S ribosomal protein L36 OS=Gallus gallus GN=RPL36 PE=3 SV=1	28.5714	3	8	3	1	105	12.288	11.34	High	High	High	30000000	16000000	19000000	2.162	18.6394	3
Q90643	Interferon regulatory factor 3 OS=Gallus gallus GN=IRF3 PE=2 SV=1	21.9959	8	14	8	1	491	54.407	5.21	High	High	High	18000000		4700000	1.336	18.6289	8
E1BQ63	Uncharacterized protein OS=Gallus gallus PE=3 SV=2	14.4304	5	11	5	1	395	43.211	9.32	High	High	High	23000000	18000000	31000000	0.616	18.6158	5
Q5ZME7	Uncharacterized protein OS=Gallus gallus GN=YTHDF1 PE=2 SV=1	8.91266	5	13	2	1	561	61.249	8.95	High	High	High	7100000	3800000	6700000	0.73	18.5907	5
P85000	Trypsin inhibitor ClTI-1 OS=Gallus gallus PE=1 SV=1	61.8182	3	9	2	1	55	6.029	6.35	High	High	High	31000000	47000000	43000000	2.981	18.5757	3
F1P1X4	Uncharacterized protein OS=Gallus gallus GN=ITPR2 PE=4 SV=2	5.07961	12	17	7	1	2638	300.246	6.38	High	High	Not Found	1700000	4400000		0.195	18.5711	12
E1BZK3	Uncharacterized protein OS=Gallus gallus GN=SLC12A4 PE=4 SV=1	5.48446	6	10	6	1	1094	121.603	6.86	High	High	High	5600000	10000000	6200000	0.274	18.5641	6
H9L3J2	U4/U6 small nuclear ribonucleoprotein Prp3 OS=Gallus gallus GN=PRPF3 PE=4 SV=1	10.2339	6	13	6	1	684	77.337	9.54	High	High	High	4000000	5100000	5100000	0.496	18.5169	6
E1BSV7	Uncharacterized protein OS=Gallus gallus GN=YKT6 PE=3 SV=1	46.9697	7	12	7	1	198	22.409	5.71	High	High	High	14000000	17000000	9400000	1.929	18.4713	7
F6RCM2	Uncharacterized protein OS=Gallus gallus GN=NUPL1 PE=4 SV=1	11.1296	5	8	5	1	602	60.495	9.35	High	High	High	6700000	18000000	4000000	1.054	18.4521	5
E1C1V3	Plakoglobin OS=Gallus gallus GN=JUP PE=2 SV=2	9.37082	6	10	3	1	747	82.074	6.14	High	High	Not Found	2100000	5500000		0.35	18.4219	6
E1C6E6	Uncharacterized protein OS=Gallus gallus GN=LRBA PE=4 SV=2	4.42727	11	19	11	1	2846	316.469	5.68	High	High	High	10000000	10000000	3600000	0.164	18.4105	11
F1NVY4	Uncharacterized protein OS=Gallus gallus GN=GGT1 PE=4 SV=2	8.42105	4	9	4	1	570	61.587	6.62	High	High	High	3500000	11000000	6200000	0.346	18.3936	4
F1NEE3	Uncharacterized protein OS=Gallus gallus GN=PCID2 PE=4 SV=2	13.3621	5	8	5	1	464	53.462	8.48	High	High	High	9300000	7500000	3300000	0.377	18.3283	5
F1NLX1	Uncharacterized protein OS=Gallus gallus GN=TBL1XR1 PE=4 SV=2	16.9591	5	9	2	1	513	55.519	5.55	High	Not Found	High	7100000		11000000	0.532	18.3028	5
T1W311	MHC class I antigen (Fragment) OS=Gallus gallus GN=BF PE=3 SV=1	44.4444	6	11	1	0	90	10.291	6.07	High	Not Found	Not Found	20000000			6.197	18.2913	6
F1NGI2	Uncharacterized protein OS=Gallus gallus GN=GIMAP1 PE=4 SV=2	22.8137	4	7	4	1	263	29.569	7.47	High	High	High	14000000	16000000	12000000	0.624	18.2624	4
E1BQV7	Uncharacterized protein OS=Gallus gallus GN=SLK PE=4 SV=2	7.32689	8	11	7	1	1242	143.857	5.08	High	High	High	7200000	9200000	11000000	0.259	18.2356	8
E1C8L9	Vacuolar protein sorting-associated protein 29 OS=Gallus gallus GN=LOC416931 PE=3 SV=2	19.8895	3	11	1	1	181	20.249	6.79	High	High	High	9000000	7900000	5300000	1.31	18.2268	3
F1NWC5	Uncharacterized protein OS=Gallus gallus GN=Gga.18122 PE=4 SV=2	6.41458	9	22	8	1	1481	168.205	7.47	High	High	High	8400000	4800000	2500000	0.313	18.2159	9
F1NIT0	Uncharacterized protein OS=Gallus gallus GN=AKAP13 PE=4 SV=2	6.59239	5	11	5	1	1077	123.043	8.75	High	High	High	6900000	6100000	5300000	0.233	18.2057	5
F1NKN8	Uncharacterized protein OS=Gallus gallus GN=HMBS PE=3 SV=2	20.1117	7	11	7	1	358	38.967	6.44	High	High	High	8200000	8300000	13000000	1.015	18.1981	7
F1NA16	Uncharacterized protein OS=Gallus gallus GN=SREK1 PE=4 SV=2	8.94188	4	10	4	1	671	77.137	9.94	High	High	High	9500000	10000000	15000000	0.778	18.151	4
Q5PSN3	MHC class II antigen (Fragment) OS=Gallus gallus PE=4 SV=1	28.0899	2	6	1	0	89	10.67	6.13	Not Found	High	Not Found		6900000		1.154	18.1311	2
E1BRA6	Uncharacterized protein OS=Gallus gallus GN=DNAJC10 PE=4 SV=2	13.2999	9	17	9	1	797	91.436	6.99	High	High	High	12000000	8000000	4000000	0.6	18.0753	9
E1C4N7	Sorting nexin OS=Gallus gallus GN=SNX18 PE=3 SV=2	7.32113	4	9	4	1	601	66.566	6.57	High	High	High	15000000	13000000	8700000	0.389	18.022	4
F1NZA1	Uncharacterized protein OS=Gallus gallus GN=TTLL12 PE=4 SV=1	15.4705	6	9	6	1	627	72.767	5.21	High	High	High	6200000	4800000	3000000	0.453	17.9666	6
P07032	Acylphosphatase-1 OS=Gallus gallus GN=ACYP1 PE=1 SV=2	22.2222	3	10	3	1	99	11.144	9.86	High	High	High	12000000	22000000	17000000	1.154	17.9299	3
Q5F3B3	Putative uncharacterized protein OS=Gallus gallus GN=RCJMB04_23i8 PE=2 SV=1	8.13464	4	8	4	1	713	81.605	8.24	High	High	High	11000000	6500000	5000000	0.284	17.8906	4
F1NRJ7	Uncharacterized protein OS=Gallus gallus GN=LOC100858990 PE=4 SV=2	15.3846	4	14	4	1	247	27.663	5.88	High	High	High	25000000	16000000	25000000	1.054	17.8691	4
F1NQ35	Uncharacterized protein OS=Gallus gallus GN=RPL35A PE=4 SV=2	25.3521	5	11	5	1	142	15.731	11.63	High	High	High	43000000	24000000	38000000	1.61	17.8618	5
E1BYM1	mRNA cap guanine-N7 methyltransferase OS=Gallus gallus GN=RNMT PE=3 SV=1	16.8675	5	11	5	1	415	47.51	5.62	High	High	High	13000000	15000000	11000000	0.616	17.8222	5
E1BV11	Uncharacterized protein OS=Gallus gallus GN=SEPT10 PE=3 SV=1	6.07477	3	9	2	1	428	49.465	8.12	High	High	High	24000000	28000000	42000000	0.492	17.8027	3
R4GGQ1	Uncharacterized protein OS=Gallus gallus GN=LOC101749377 PE=4 SV=1	21.6931	3	7	3	1	189	20.682	7.09	High	High	High	18000000	29000000	16000000	1.683	17.7979	3
Q5F397	Uncharacterized protein OS=Gallus gallus GN=PPM1B PE=2 SV=1	15.7623	5	9	5	1	387	42.708	5.11	High	High	High	14000000	10000000	11000000	0.738	17.7393	5
Q5ZLJ5	Uncharacterized protein (Fragment) OS=Gallus gallus GN=RCJMB04_5o20 PE=2 SV=1	13.9535	2	8	1	1	172	19.459	5.26	High	High	High	200000000	15000000	15000000	0.52	17.7192	2
Q90871	Interferon regulatory factor 8 OS=Gallus gallus GN=IRF8 PE=2 SV=1	12	5	9	5	1	425	49.139	6.62	High	High	High	11000000	8500000	10000000	0.557	17.678	5
F1NIY2	Xanthine dehydrogenase/oxidase OS=Gallus gallus GN=XDH PE=4 SV=2	8.17378	10	10	10	1	1358	149.449	7.12	High	Not Found	Not Found	32000000			0.329	17.6563	10
E1C928	Uncharacterized protein OS=Gallus gallus GN=TXNRD3 PE=3 SV=1	15.5629	7	13	7	1	604	66.359	6.3	High	High	High	16000000	8300000	6800000	0.546	17.6444	7
Q6EE60	Ribosomal protein L18 (Fragment) OS=Gallus gallus PE=2 SV=1	18.0723	2	6	2	1	166	18.838	11.84	High	High	High	13000000	13000000	20000000	0.778	17.6357	2
F1NDK1	Uncharacterized protein OS=Gallus gallus GN=VRK1 PE=4 SV=1	21.5496	7	13	6	1	413	46.972	9.47	High	High	High	13000000	6500000	8200000	0.978	17.6315	7
Q5ZIW8	Uncharacterized protein OS=Gallus gallus GN=RRAS2 PE=2 SV=1	19.2118	3	8	3	1	203	23.223	6.01	High	High	High	21000000	28000000	16000000	0.585	17.6212	3
F1P4I7	Uncharacterized protein OS=Gallus gallus GN=VNN1 PE=4 SV=2	11.2903	5	8	2	1	496	55.389	6.58	High	Not Found	Not Found	16000000			0.557	17.6187	5
F1P442	NEDD8-activating enzyme E1 regulatory subunit OS=Gallus gallus GN=NAE1 PE=3 SV=2	14.0187	5	12	5	1	535	60.405	5.58	High	High	High	7100000	9000000	5000000	0.585	17.6086	5
Q90YB6	Formin binding protein 11-related protein (Fragment) OS=Gallus gallus PE=2 SV=1	6.72897	7	17	7	1	1070	119.483	8.9	High	High	High	19000000	16000000	21000000	0.369	17.5947	7
R4GFJ7	Uncharacterized protein OS=Gallus gallus GN=HDHD1 PE=4 SV=1	28.5106	6	11	6	1	235	26.252	6.52	High	High	High	15000000	12000000	11000000	1.738	17.5741	6
E1C8T5	Uncharacterized protein OS=Gallus gallus GN=LSM6 PE=3 SV=2	30.2326	3	8	3	1	86	9.857	9.94	High	High	High	42000000	38000000	33000000	2.162	17.5546	3
F1NT21	Uncharacterized protein OS=Gallus gallus GN=DERA PE=4 SV=1	19.1824	5	9	5	1	318	34.772	7.75	High	High	High	6600000	11000000	6900000	0.688	17.5173	5
E1C4L3	Uncharacterized protein OS=Gallus gallus GN=SPR PE=4 SV=1	15.2985	3	6	3	1	268	28.821	6.09	High	High	High	8500000	9700000	3700000	0.501	17.5111	3
E1C7J0	Uncharacterized protein OS=Gallus gallus GN=HMOX2 PE=4 SV=2	26.5176	6	11	6	1	313	35.344	5.33	High	High	High	5000000	11000000	5400000	1.254	17.4816	6
P08251	Sodium/potassium-transporting ATPase subunit beta-1 OS=Gallus gallus GN=ATP1B1 PE=1 SV=1	16.0656	5	17	1	1	305	34.918	7.53	High	High	High	29000000	30000000	15000000	0.833	17.4449	5
F1NDN6	Uncharacterized protein OS=Gallus gallus GN=KRT12 PE=3 SV=2	5.43689	4	9	4	1	515	54.324	4.93	High	High	High	29000000	73000000	51000000	0.374	17.4115	4
Q9BCW3	MHC Rfp-Y class I alpha chain OS=Gallus gallus GN=YFV PE=1 SV=1	14.1643	5	8	5	1	353	39.033	5.82	High	High	Not Found	24000000	9900000		0.896	17.3951	5
F1NDS1	Uncharacterized protein OS=Gallus gallus GN=TPD52 PE=4 SV=2	19.9203	4	7	4	1	251	27.338	5.27	High	High	High	15000000	10000000	12000000	0.931	17.3619	4
R4GK96	Uncharacterized protein OS=Gallus gallus GN=Gga.13660 PE=4 SV=1	36.9697	7	14	7	1	165	18.627	9.88	High	High	High	14000000	15000000	20000000	2.455	17.3554	7
D2D3P4	Rab27a OS=Gallus gallus GN=Rab27a PE=2 SV=1	19.457	4	8	4	1	221	25.05	5.36	High	High	High	14000000	11000000	9700000	0.931	17.3514	4
F1NL39	Protein argonaute-2 OS=Gallus gallus GN=AGO2 PE=3 SV=2	14.6991	10	17	6	1	864	97.769	9.19	High	High	High	4300000	20000000	34000000	0.585	17.3493	10
E1BQF3	Uncharacterized protein OS=Gallus gallus GN=Gga.28443 PE=4 SV=2	19.1489	5	10	5	1	329	37.73	7.24	High	High	High	8000000	6800000	11000000	0.738	17.3344	5
F1NV47	Uncharacterized protein OS=Gallus gallus GN=LOC100859860 PE=3 SV=2	22.6891	10	21	7	1	476	53.698	6.96	High	High	High	19000000	11000000	6900000	1.154	17.3196	10
F1NUX4	Uncharacterized protein OS=Gallus gallus GN=MTOR PE=3 SV=2	4.36335	8	15	8	1	2521	286.538	7.14	High	High	High	18000000	13000000	1900000	0.141	17.3032	8
A0A0S2GMI0	NADH-ubiquinone oxidoreductase chain 5 OS=Gallus gallus GN=ND5 PE=3 SV=1	6.61157	3	6	3	1	605	66.38	9.14	High	High	Not Found	13000000	11000000		0.304	17.2994	3
F1N993	Uncharacterized protein OS=Gallus gallus GN=SKIV2L2 PE=4 SV=2	8.68839	8	15	8	1	1197	133.433	8.19	High	High	High	9400000	14000000	6000000	0.323	17.2893	8
E1C6C0	Uncharacterized protein OS=Gallus gallus GN=MEMO1 PE=3 SV=2	35.4949	8	15	8	1	293	33.29	6.98	High	High	High	7200000	8300000	7300000	1.512	17.2764	8
E1C7F8	Uncharacterized protein OS=Gallus gallus GN=RAE1 PE=4 SV=2	13.2867	6	14	6	1	429	47.368	9.01	High	High	High	25000000	20000000	26000000	0.738	17.2733	6
F1NG13	Uncharacterized protein OS=Gallus gallus GN=TGM3 PE=4 SV=2	7.19424	5	11	4	1	695	77.466	6.37	High	High	High	19000000	20000000	5500000	0.389	17.2542	5
E1C0M6	Uncharacterized protein OS=Gallus gallus GN=UPF2 PE=4 SV=2	4.25367	5	14	5	1	1293	149.749	5.71	High	High	High	14000000	9900000	12000000	0.173	17.201	5
F1NYN9	Uncharacterized protein OS=Gallus gallus GN=GMPPA PE=4 SV=2	14.6479	4	7	4	1	355	38.891	5.91	High	High	High	9500000	6900000	5200000	1.154	17.1464	4
R4GLF4	Uncharacterized protein OS=Gallus gallus GN=SLC12A9 PE=4 SV=1	6.27219	4	7	4	1	845	92.338	8.6	High	High	High	9200000	7400000	3400000	0.301	17.131	4
F1NFY2	Glycerol-3-phosphate dehydrogenase [NAD(+)] OS=Gallus gallus GN=GPD1 PE=3 SV=2	16.9054	5	9	5	1	349	38.438	6.67	High	Not Found	High	22000000		2900000	0.738	17.0757	5
F1NV02	Apolipoprotein B OS=Gallus gallus GN=APOB PE=4 SV=2	2.28892	9	16	8	1	4631	523.029	8.32	High	High	High	18000000	9800000	2200000	0.07	17.0511	9
Q5ZIN0	Monoacylglycerol lipase ABHD12 OS=Gallus gallus GN=ABHD12 PE=2 SV=1	16.7979	5	12	5	1	381	43.828	8.91	High	High	High	30000000	7900000	7300000	0.823	16.9893	5
E1BQM1	Uncharacterized protein OS=Gallus gallus GN=CRELD2 PE=4 SV=2	27.8237	7	9	7	1	363	39.41	4.88	High	High	High	5500000	6400000	8800000	0.957	16.9791	7
E1BY00	Uncharacterized protein OS=Gallus gallus GN=SRSF5 PE=4 SV=2	15.9091	4	8	3	1	264	30.396	11.5	High	High	High	6600000	7300000	7600000	0.931	16.9131	4
E1BZU5	Uncharacterized protein OS=Gallus gallus GN=RASSF2 PE=4 SV=2	17.5926	5	11	5	1	324	37.342	8.57	High	High	High	13000000	5700000	7000000	0.778	16.9076	5
E1BW15	Uncharacterized protein OS=Gallus gallus GN=DDX50 PE=4 SV=1	9.81241	6	9	6	1	693	77.137	9.28	High	High	High	16000000	7700000	5000000	0.379	16.907	6
F1NDR9	NIF3-like protein 1 OS=Gallus gallus GN=NIF3L1 PE=3 SV=2	17.1582	5	8	5	1	373	41.131	6.98	Not Found	High	High		9300000	9800000	0.823	16.8712	5
Q5ZKS0	Uncharacterized protein OS=Gallus gallus GN=MARCKSL1 PE=2 SV=1	15.493	2	9	2	1	213	21.206	4.72	High	High	High	12000000	14000000	16000000	0.52	16.8631	2
F1NZW7	Peptidyl-prolyl cis-trans isomerase OS=Gallus gallus GN=PPIC PE=3 SV=2	17.4672	5	20	3	1	229	24.75	8.75	High	High	High	3400000	7700000	9300000	1.424	16.8187	5
F1NCY5	E3 UFM1-protein ligase 1 OS=Gallus gallus GN=UFL1 PE=4 SV=1	10.5196	7	12	7	1	789	89.206	6.52	High	High	High	19000000	10000000	6400000	0.363	16.8142	7
F1NU04	Uncharacterized protein OS=Gallus gallus GN=SLC44A1 PE=3 SV=2	6.30769	3	8	3	1	650	72.448	8.32	High	High	High	6300000	10000000	5300000	0.218	16.8034	3
F1NPW9	Uncharacterized protein OS=Gallus gallus GN=SMEK1 PE=4 SV=2	7.42996	5	15	5	1	821	93.946	4.89	High	High	High	10000000	8400000	3600000	0.342	16.77	5
R4GFA5	Uncharacterized protein OS=Gallus gallus GN=UBE2M PE=3 SV=1	25.4335	4	10	4	1	173	19.655	4.98	High	High	High	30000000	29000000	32000000	2.728	16.6647	4
O73930	Pterin-4-alpha-carbinolamine dehydratase OS=Gallus gallus GN=PCBD1 PE=2 SV=3	39.4231	4	10	4	1	104	11.99	6.52	High	High	High	41000000	28000000	45000000	3.217	16.6522	4
R4GJE1	Bridging integrator 2 OS=Gallus gallus GN=BIN2 PE=4 SV=1	21.5827	4	8	1	1	278	28.441	4.42	Not Found	Not Found	High			12000000	1.512	16.6487	4
Q9PVL6	Mitochondrial carrier homolog 2 OS=Gallus gallus GN=Mtch2 PE=2 SV=1	22.0736	6	11	6	1	299	33.105	9.31	High	High	High	42000000	41000000	18000000	1.929	16.6027	6
R4GLS1	Uncharacterized protein OS=Gallus gallus GN=CISD2 PE=4 SV=1	33.5821	4	9	4	1	134	15.237	9.61	High	High	High	47000000	22000000	11000000	1.783	16.5975	4
R4GM01	Uncharacterized protein OS=Gallus gallus GN=LYPLA1 PE=4 SV=1	17.4419	4	9	4	1	258	27.5	7.75	High	High	High	8600000	10000000	7300000	0.848	16.5242	4
A2N881	VH1 protein (Fragment) OS=Gallus gallus GN=VH1 PE=2 SV=1	20.8333	3	13	1	1	120	12.24	8.94	High	High	High	43000000	9800000	110000000	1.683	16.4706	3
Q04929	Adapter molecule crk OS=Gallus gallus GN=CRK PE=1 SV=1	24.918	6	11	6	1	305	33.785	5.57	High	High	High	10000000	9400000	17000000	1.069	16.4589	6
E1BRQ5	Uncharacterized protein OS=Gallus gallus GN=CCDC25 PE=4 SV=2	19.3548	4	7	4	1	217	25.517	8.78	High	High	High	10000000	14000000	13000000	0.719	16.4444	4
F1N8T2	Uncharacterized protein OS=Gallus gallus GN=ITGA2 PE=3 SV=2	2.97872	3	7	3	1	1175	129.555	5.55	High	High	High	6300000	7800000	4100000	0.118	16.4427	3
R4GJZ4	Uncharacterized protein OS=Gallus gallus GN=PURA PE=4 SV=1	30.6452	8	15	8	1	248	27.675	9.1	High	High	High	19000000	40000000	43000000	2.162	16.4308	8
F1NIX0	Uncharacterized protein OS=Gallus gallus GN=RPL8 PE=3 SV=2	13.2296	3	7	3	1	257	28.005	10.96	High	High	High	16000000	10000000	9500000	0.638	16.4117	3
E1C268	Uncharacterized protein OS=Gallus gallus GN=GAPVD1 PE=4 SV=2	3.81212	5	8	5	1	1469	163.927	5.17	High	High	High	8400000	6800000	3500000	0.157	16.3693	5
Q5ZMH2	Uncharacterized protein OS=Gallus gallus GN=RCJMB04_2a19 PE=2 SV=1	9.6823	5	10	5	1	661	73.004	5.66	High	High	High	8800000	8900000	4600000	0.377	16.369	5
R4GMC8	Cysteine and glycine-rich protein 2 OS=Gallus gallus GN=CSRP2 PE=4 SV=1	19.3133	4	10	4	1	233	24.858	9.19	High	High	High		17000000	51000000	1.276	16.349	4
F1P5H9	Uncharacterized protein OS=Gallus gallus GN=TMEM120A PE=4 SV=2	8.3815	3	8	3	1	346	41.137	9.22	High	High	High	17000000	9800000	5100000	0.389	16.3357	3
F1NBF8	Uncharacterized protein OS=Gallus gallus GN=RMDN1 PE=4 SV=2	21.8954	5	10	5	1	306	34.436	7.83	High	High	High	6500000	4800000	5000000	0.931	16.331	5
E1C6N6	Uncharacterized protein OS=Gallus gallus GN=COMMD9 PE=4 SV=1	41.7085	8	14	8	1	199	21.802	6.33	High	High	High	9200000	7000000	5200000	2.415	16.3273	8
Q5ZK60	Uncharacterized protein OS=Gallus gallus GN=RCJMB04_13a11 PE=2 SV=1	14.5833	3	7	3	1	240	26.788	7.5	High	High	High	15000000	18000000	8600000	0.585	16.3258	3
Q5ZKC1	Eukaryotic translation initiation factor 2A OS=Gallus gallus GN=EIF2A PE=2 SV=1	11.2628	5	8	5	1	586	64.463	8.79	High	High	High	8300000	6600000	8600000	0.403	16.3218	5
F1NXV6	Prothrombin OS=Gallus gallus GN=F2 PE=3 SV=1	11.2026	7	9	7	1	607	69.063	5.74	High	High	High	11000000	12000000	14000000	0.585	16.2949	7
Q9PUJ3	Protein serine/threonine kinase (Fragment) OS=Gallus gallus GN=AKT2 PE=2 SV=1	25.6098	5	17	3	1	246	28.551	5.05	High	High	High	11000000	10000000	5300000	1.154	16.2885	5
O42417	Serine protease (Fragment) OS=Gallus gallus PE=2 SV=1	17.866	5	10	5	1	403	43.138	9.94	High	High	High	11000000	11000000	16000000	0.688	16.2413	5
E1BRI4	Uncharacterized protein OS=Gallus gallus GN=TBC1D5 PE=4 SV=2	6.27306	4	8	4	1	813	91.292	6.21	High	High	High	24000000	12000000	6100000	0.233	16.2303	4
F1NF89	40S ribosomal protein S24 OS=Gallus gallus GN=RPS24 PE=3 SV=2	28.1481	3	7	3	1	135	15.634	10.78	High	High	High	33000000	22000000	16000000	1.683	16.227	3
Q5ZMG7	Uncharacterized protein OS=Gallus gallus GN=AP1M1 PE=2 SV=1	17.4941	6	11	6	1	423	48.526	7.3	High	High	High	29000000	16000000	14000000	0.61	16.2246	6
R4GJZ6	Uncharacterized protein OS=Gallus gallus GN=GOLPH3 PE=4 SV=1	19.7279	4	9	4	1	294	33.318	6.71	High	High	High	7800000	6900000	4100000	0.624	16.2174	4
F1NQG5	Ribosomal protein L15 OS=Gallus gallus GN=RPL15 PE=3 SV=2	20.5882	5	10	5	1	204	24.117	11.62	High	High	High	19000000	15000000	18000000	1.276	16.2021	5
F1NA86	Uncharacterized protein OS=Gallus gallus GN=SQSTM1 PE=4 SV=2	10.8407	4	7	4	1	452	49.681	4.96	High	High	High	9800000	10000000	6100000	0.778	16.1646	4
F1P3V4	Uncharacterized protein OS=Gallus gallus GN=LRRC47 PE=4 SV=2	4.86957	2	6	2	1	575	61.636	8.34	High	High	High	5000000	8400000	10000000	0.133	16.1607	2
F1NB83	Uncharacterized protein OS=Gallus gallus GN=TPP1 PE=3 SV=2	3.33333	1	6	1	1	270	29.971	6.39	High	High	High	160000000	81000000	80000000	0.359	16.1569	1
F1P099	Uncharacterized protein OS=Gallus gallus GN=ARSB PE=4 SV=2	10.6061	6	13	6	1	528	59.881	7.71	High	High	High	13000000	14000000	17000000	0.585	16.1468	6
R4GKJ8	Uncharacterized protein OS=Gallus gallus GN=UBE2L6 PE=4 SV=1	58.3333	5	11	5	1	156	17.818	6.54	High	Not Found	High	47000000		7000000	4.012	16.145	5
E1BUQ4	Uncharacterized protein OS=Gallus gallus GN=ITSN1 PE=4 SV=1	3.79673	6	12	6	1	1712	194.347	7.81	High	High	High	16000000	12000000	11000000	0.162	16.1397	6
F1P0Z6	Uncharacterized protein OS=Gallus gallus GN=UNC45A PE=4 SV=2	8.10811	6	12	6	1	925	100.547	6.65	High	High	High	9500000	5500000	2600000	0.254	16.1393	6
F1NH54	Uncharacterized protein OS=Gallus gallus GN=STRN3 PE=4 SV=2	6.28079	4	7	4	1	812	88.78	5.3	High	High	High	12000000	12000000	10000000	0.322	16.1054	4
F1NZE1	Uncharacterized protein OS=Gallus gallus PE=4 SV=2	11.7333	8	11	8	1	750	84.869	6	High	High	High	6100000	11000000	4800000	0.468	16.1046	8
F1P0L2	Transmembrane 9 superfamily member OS=Gallus gallus GN=TM9SF2 PE=3 SV=1	8.29563	4	6	4	1	663	75.261	7.28	High	High	High	24000000	25000000	13000000	0.445	16.0891	4
E1C3C6	Uncharacterized protein OS=Gallus gallus GN=ATP6V1G1 PE=4 SV=1	46.6102	3	6	3	1	118	13.544	9.26	High	High	High	33000000	22000000	53000000	2.981	16.06	3
Q6PTX4	Adaptor-related protein complex 2, sigma 1 (Fragment) OS=Gallus gallus GN=AP2S1 PE=4 SV=1	46.3415	2	7	1	1	41	4.958	9.41	High	High	Not Found	100000000	75000000		9	16.0594	2
F1NT30	Uncharacterized protein OS=Gallus gallus PE=4 SV=2	10.9747	6	7	6	1	1303	136.864	5.53	Not Found	High	High		8900000	43000000	0.179	16.0542	6
F1NYJ1	Uncharacterized protein OS=Gallus gallus GN=CTSL2 PE=3 SV=2	10.4816	2	4	2	1	353	40.149	6.4	High	High	High	44000000	41000000	43000000	0.389	16.0138	2
F1NFA4	Uncharacterized protein OS=Gallus gallus GN=ZNFX1 PE=4 SV=2	5.32807	9	10	9	1	2027	231.021	7.62	High	High	Not Found	14000000	3500000		0.177	16.0088	9
E1C660	Uncharacterized protein OS=Gallus gallus GN=SLC25A22 PE=3 SV=2	18.3453	4	8	4	1	278	30.08	9.32	High	High	High	24000000	19000000	26000000	0.778	16.0017	4
F1NCS3	Uncharacterized protein OS=Gallus gallus GN=NAAA PE=4 SV=2	9.89011	4	8	4	1	364	40.395	7.34	High	High	High	26000000	19000000	9400000	0.52	15.9916	4
E1BXG0	Peptidyl-prolyl cis-trans isomerase OS=Gallus gallus GN=PPIH PE=3 SV=1	27.1186	6	12	4	1	177	19.193	8.07	High	High	High	12000000	17000000	21000000	1.683	15.9555	6
F1NNJ3	Uncharacterized protein OS=Gallus gallus GN=SNW1 PE=4 SV=2	10.4089	4	7	4	1	538	61.835	9.54	High	High	High	8700000	8300000	13000000	0.322	15.9306	4
F1NV32	Uncharacterized protein OS=Gallus gallus GN=SCAMP2 PE=4 SV=2	14.759	4	6	4	1	332	36.692	8.38	High	High	Not Found	320000000	330000000		0.931	15.8926	4
F1NV61	Uncharacterized protein OS=Gallus gallus GN=CASP7 PE=3 SV=2	11.3269	3	9	2	1	309	34.7	6.19	High	High	High	5800000	5400000	4200000	0.389	15.8888	3
F1NBD7	Cyclin-dependent kinase 1 OS=Gallus gallus GN=CDK1 PE=3 SV=1	23.4323	7	9	5	1	303	34.709	7.97	High	Not Found	High	15000000		4500000	1.154	15.843	7
F1P0C8	Uncharacterized protein OS=Gallus gallus GN=SLC25A1 PE=3 SV=1	22.7129	6	11	6	1	317	34.583	9.54	High	High	High	11000000	19000000	8900000	0.995	15.8422	6
F1NDD6	Uncharacterized protein OS=Gallus gallus GN=LRPAP1 PE=4 SV=1	20.4023	7	11	7	1	348	40.758	8.18	High	High	High	23000000	16000000	25000000	0.778	15.8299	7
E1C4H6	Uncharacterized protein OS=Gallus gallus GN=LSM4 PE=4 SV=2	24.3243	4	9	4	1	148	16.53	10.23	High	High	High	26000000	23000000	28000000	1.31	15.8198	4
P05081	Adenylate kinase isoenzyme 1 OS=Gallus gallus GN=AK1 PE=1 SV=1	32.4742	5	9	5	1	194	21.669	8.59	High	High	High	11000000	24000000	25000000	1.512	15.8198	5
F1P386	Uncharacterized protein OS=Gallus gallus GN=CR1L PE=4 SV=1	10.6029	4	8	4	1	481	50.807	5.24	High	High	High	7300000	13000000	8300000	0.585	15.7858	4
F1NJT9	Uncharacterized protein OS=Gallus gallus GN=LPCAT2 PE=4 SV=2	12.6065	6	11	6	1	587	64.906	6.92	High	High	High	5500000	6800000	13000000	0.496	15.7604	6
E1BYD2	Uncharacterized protein OS=Gallus gallus GN=NUP37 PE=4 SV=1	20.8589	5	9	5	1	326	36.926	6.3	High	High	High	14000000	9200000	8400000	0.874	15.7565	5
F1P520	Uncharacterized protein OS=Gallus gallus GN=RPIA PE=3 SV=2	19.5745	4	8	4	1	235	25.629	6.14	High	High	High	7400000	12000000	12000000	0.848	15.7062	4
P32046	60S ribosomal protein L37a OS=Gallus gallus GN=RPL37A PE=3 SV=2	32.6087	2	5	2	1	92	10.24	10.36	High	High	High	34000000	18000000	16000000	1.154	15.6945	2
A0A0A0R1G6	Cytochrome c oxidase subunit 1 OS=Gallus gallus GN=COX1 PE=3 SV=1	10.8527	3	16	3	1	516	57.05	6.74	High	High	High	53000000	48000000	13000000	2.981	15.6698	3
F1NBT2	Uncharacterized protein OS=Gallus gallus GN=ERI3 PE=4 SV=2	15.0376	3	9	3	1	266	29.76	8.6	High	High	High	9100000	11000000	5900000	0.778	15.645	3
R4R035	Envelope polyprotein OS=Gallus gallus PE=4 SV=1	9.57792	4	6	4	1	616	67.123	7.47	Not Found	High	Not Found		29000000		0.54	15.6432	4
P41263	Retinol-binding protein 4 OS=Gallus gallus GN=RBP4 PE=1 SV=1	34.6939	5	8	5	1	196	22.501	6.34	Not Found	High	High		8800000	26000000	1.848	15.6311	5
F1NJL5	Uncharacterized protein OS=Gallus gallus GN=CDC2L1 PE=4 SV=2	6.96774	5	12	5	1	775	90.332	5.71	High	High	High	12000000	11000000	7100000	0.315	15.6155	5
F1NIH5	Uncharacterized protein OS=Gallus gallus GN=PDAP1 PE=4 SV=2	16.1111	2	5	2	1	180	20.588	8.18	High	High	High	14000000	23000000	20000000	0.668	15.6012	2
E1BTC3	Uncharacterized protein OS=Gallus gallus GN=PTK2B PE=3 SV=2	9.51941	8	10	8	1	1082	123.214	6.98	High	High	High	9400000	6900000	5900000	0.296	15.5152	8
Q5ZHZ9	Uncharacterized protein OS=Gallus gallus GN=RBM12B PE=2 SV=1	15.4728	10	18	10	1	698	78.768	9.09	High	High	High	5000000	8500000	16000000	0.677	15.4862	10
E1BUM0	Peptidyl-prolyl cis-trans isomerase E OS=Gallus gallus GN=PPIE PE=3 SV=1	27.2425	6	11	5	1	301	33.298	5.6	High	High	High	12000000	11000000	10000000	1.069	15.4831	6
Q66VY4	Splicing factor 3a subunit 2 OS=Gallus gallus GN=SF3A2 PE=2 SV=1	19.0476	5	9	5	1	315	35.116	9.64	High	High	High	23000000	12000000	22000000	1.054	15.4747	5
F1NQZ9	Uncharacterized protein OS=Gallus gallus GN=GCLC PE=4 SV=2	8.68825	5	15	5	1	587	66.764	5.72	High	High	High	18000000	13000000	8700000	0.468	15.4582	5
E1BWF8	Uncharacterized protein OS=Gallus gallus GN=ABR PE=4 SV=2	11.1498	7	16	7	1	861	98.025	6.58	High	High	High	13000000	13000000	7100000	0.585	15.4204	7
Q5ZLB8	Uncharacterized protein OS=Gallus gallus GN=RAB22A PE=2 SV=1	18.0412	3	7	2	1	194	21.832	8.43	High	High	High	7200000	6700000	10000000	0.638	15.4204	3
F1NKR1	Alpha-mannosidase OS=Gallus gallus GN=MAN2A1 PE=3 SV=2	7.89245	7	8	7	1	1153	131.911	7.37	High	High	Not Found	9600000	4600000		0.272	15.4091	7
F1NQ96	Uncharacterized protein OS=Gallus gallus GN=TP53RK PE=4 SV=2	15.1899	3	7	3	1	316	33.834	9.41	High	High	High	9400000	13000000		0.468	15.4087	3
Q5F4B6	Uncharacterized protein OS=Gallus gallus GN=POLDIP3 PE=2 SV=1	13.8756	4	7	4	1	418	45.886	9.94	High	High	High	26000000	16000000	9900000	0.585	15.4069	4
F1NCP5	MOB-like protein phocein OS=Gallus gallus GN=MOB4 PE=4 SV=1	33.7778	5	8	5	1	225	26.039	5.92	High	High	High	11000000	12000000	10000000	1.154	15.3885	5
F1P4B8	Uncharacterized protein OS=Gallus gallus GN=SNRPF PE=4 SV=2	24.1071	3	8	3	1	112	12.419	7.14	High	High	High	54000000	55000000	52000000	2.162	15.3786	3
F1NYW0	Tyrosine-protein phosphatase non-receptor type OS=Gallus gallus GN=PTPN2 PE=3 SV=2	15.4394	6	9	6	1	421	48.82	8.85	High	High	High	12000000	10000000	12000000	0.638	15.3561	6
F1P528	Uncharacterized protein OS=Gallus gallus GN=SPCS2 PE=4 SV=2	31.746	5	9	5	1	189	21.571	8.87	High	High	Not Found	34000000	26000000		1.61	15.3065	5
Q5ZKW2	Protein LZIC OS=Gallus gallus GN=LZIC PE=2 SV=1	15.2632	3	7	3	1	190	21.457	4.88	High	High	High	13000000	13000000	12000000	0.638	15.2782	3
Q5ZLH8	Uncharacterized protein OS=Gallus gallus GN=RCJMB04_6c15 PE=2 SV=1	25.8824	4	6	4	1	170	19.497	5.3	High	High	High	8400000	10000000	16000000	1.31	15.2481	4
O73664	MSSP-1 OS=Gallus gallus GN=RBMS1 PE=2 SV=1	10.1877	4	8	4	1	373	40.599	8.35	High	High	High	22000000	20000000	30000000	0.778	15.2453	4
E1BV27	Uncharacterized protein OS=Gallus gallus GN=TBL1X PE=4 SV=1	12.4283	4	7	1	1	523	56.551	5.72	Not Found	High	Not Found		6700000		0.407	15.2044	4
F1NS59	Uncharacterized protein OS=Gallus gallus PE=4 SV=2	16.5266	6	11	6	1	357	40.763	8.28	High	High	Not Found	11000000	7800000		0.995	15.1882	6
F1N9I7	Probable carboxypeptidase PM20D1 OS=Gallus gallus GN=PM20D1 PE=4 SV=1	6.38298	4	10	4	1	517	57.107	7.21	High	High	High	10000000	10000000	4800000	0.311	15.1847	4
F1NDC7	Uncharacterized protein OS=Gallus gallus GN=MARCO PE=4 SV=2	12.9979	3	7	3	1	477	50.003	9.03	Not Found	High	High		29000000	10000000	0.417	15.1663	3
H9KYT9	Uncharacterized protein OS=Gallus gallus GN=LOC100859555 PE=4 SV=2	19.802	2	6	1	1	101	12.006	5.02	Not Found	Not Found	High			47000000	4.623	15.1359	2
E5DEK7	NADH-ubiquinone oxidoreductase chain 1 OS=Gallus gallus GN=ND1 PE=3 SV=1	11.7284	3	7	3	1	324	36.041	7.33	High	High	High	12000000	14000000	8500000	1.683	15.1281	3
P25324	Thiosulfate sulfurtransferase OS=Gallus gallus GN=TST PE=1 SV=1	15.5709	4	10	1	1	289	32.266	7.01	High	High	High	21000000	15000000	17000000	1.154	15.0916	4
O42184	CAP-Gly domain-containing linker protein 1 OS=Gallus gallus GN=CLIP1 PE=2 SV=1	7.46685	10	14	9	1	1433	160.929	5.34	High	High	High	15000000	9300000	16000000	0.233	15.0396	10
Q5ZMK7	Ubiquitin-fold modifier 1 OS=Gallus gallus GN=UFM1 PE=3 SV=1	68.2353	4	9	4	1	85	9.082	9.6	High	High	High	33000000	28000000	40000000	5.31	15.023	4
Q5ZJK1	THO complex subunit 5 homolog OS=Gallus gallus GN=THOC5 PE=2 SV=1	16.0458	6	12	6	1	698	80.53	6.86	High	High	High	14000000	13000000	6400000	0.438	15.0202	6
D6PZR1	PRNP OS=Gallus gallus PE=3 SV=1	13.9194	3	7	3	1	273	29.93	8.92	High	High	High	24000000	29000000	17000000	0.995	15.0113	3
R4GGZ2	Uncharacterized protein OS=Gallus gallus GN=NDUFA4 PE=4 SV=1	46.3415	4	13	4	1	82	9.491	9.54	High	High	High	51000000	83000000	54000000	3.642	14.9954	4
F1P4E5	Uncharacterized protein OS=Gallus gallus GN=RABGGTB PE=4 SV=1	22.1574	6	11	6	1	343	37.943	5.1	High	High	High	10000000	8500000	5400000	1.154	14.9749	6
F1NQ92	Regulation of nuclear pre-mRNA domain-containing protein 1A OS=Gallus gallus GN=RPRD1A PE=4 SV=2	15.4341	3	8	1	1	311	35.747	7.55	High	High	High	3200000	4500000	3000000	0.52	14.9742	3
E1BVC3	Uncharacterized protein OS=Gallus gallus GN=Gga.35168 PE=4 SV=2	4.35657	5	9	1	1	1492	164.511	8.85	High	High	High	27000000	11000000	6000000	0.125	14.959	5
Q5ZJ00	55 kDa erythrocyte membrane protein OS=Gallus gallus GN=MPP1 PE=2 SV=1	13.8889	6	10	6	1	468	52.487	7.09	High	High	High	17000000	9900000	13000000	0.54	14.9337	6
E1C8A8	Uncharacterized protein OS=Gallus gallus GN=TMCO1 PE=4 SV=1	15.4255	2	6	2	1	188	21.282	9.72	High	High	High	20000000	10000000	4800000	0.778	14.9203	2
Q5ZML0	BRCA1-A complex subunit BRE OS=Gallus gallus GN=BRE PE=2 SV=1	13.577	4	9	4	1	383	43.402	5.94	High	High	High	18000000	16000000	24000000	0.585	14.8852	4
F1NLM6	Uncharacterized protein OS=Gallus gallus GN=PPP2R5E PE=4 SV=2	14.023	5	12	5	1	435	50.72	6.55	High	High	High	16000000	8900000	4100000	1.228	14.8388	5
F1NVH4	Uncharacterized protein OS=Gallus gallus GN=PSMD9 PE=4 SV=1	11.5942	2	6	2	1	207	22.715	6.95	High	High	High	16000000	15000000	17000000	0.389	14.8278	2
F1NMW7	Uncharacterized protein OS=Gallus gallus GN=THOC1 PE=4 SV=2	11.7371	7	9	7	1	639	73.446	5.05	High	High	Not Found	8800000	10000000		0.455	14.7732	7
P12105	Collagen alpha-1(III) chain (Fragments) OS=Gallus gallus GN=COL3A1 PE=2 SV=2	3.72425	4	6	4	1	1262	121.173	6.7	Not Found	Not Found	High			61000000	0.139	14.7298	4
F1NSC7	Uncharacterized protein OS=Gallus gallus PE=4 SV=2	29.5238	2	5	2	1	105	11.023	7.83	High	High	High	17000000	19000000	30000000	1.154	14.7169	2
R4GI96	Uncharacterized protein OS=Gallus gallus GN=HDHD2 PE=4 SV=1	14.9425	3	8	3	1	261	28.596	7.15	High	High	High	5800000	14000000	11000000	0.848	14.683	3
P55806	NAD(P)(+)--arginine ADP-ribosyltransferase 1 OS=Gallus gallus PE=1 SV=1	17.6282	5	7	3	1	312	35.296	9.11	High	High	High	6500000	29000000	14000000	0.896	14.6531	5
E1C6M6	Uncharacterized protein OS=Gallus gallus GN=LOC423693 PE=4 SV=2	9.65795	5	10	5	1	497	54.115	9.03	High	High	High	8900000	6900000	6200000	0.417	14.652	5
E1C591	Uncharacterized protein OS=Gallus gallus GN=PPIG PE=4 SV=2	6.53333	4	9	4	1	750	88.143	10.55	High	High	High	19000000	15000000	41000000	0.407	14.6349	4
Q5ZJM9	Small ubiquitin-related modifier 2 OS=Gallus gallus GN=SUMO2 PE=3 SV=1	23.1579	2	8	1	1	95	10.864	5.5	High	High	High	67000000	66000000	91000000	2.162	14.6327	2
E1BQK3	Uncharacterized protein OS=Gallus gallus GN=ABI3 PE=4 SV=1	21.164	6	10	6	1	378	40.469	5.07	High	High	High	12000000	15000000	14000000	1.738	14.6221	6
F1P006	Toll-interacting protein OS=Gallus gallus GN=TOLLIP PE=4 SV=1	18.2482	4	6	4	1	274	30.55	5.16	High	Not Found	High	8200000		11000000	0.931	14.5783	4
F1NJ94	Uncharacterized protein OS=Gallus gallus GN=ERLIN1 PE=4 SV=2	11.2948	4	9	1	1	363	40.806	8.15	High	High	High	11000000	12000000	5500000	0.389	14.5733	4
Q5ZJN4	Ubiquitin carboxyl-terminal hydrolase 10 OS=Gallus gallus GN=USP10 PE=2 SV=1	11.3376	6	9	6	1	785	86.502	5.03	High	High	High	12000000	4500000	18000000	0.512	14.5478	6
Q5F3L8	Uncharacterized protein OS=Gallus gallus GN=RCJMB04_13p9 PE=2 SV=1	5.28376	3	7	3	1	511	57.104	4.88	High	High	High	9800000	8900000	7400000	0.269	14.5468	3
F1NXP2	Uncharacterized protein OS=Gallus gallus GN=GTF2B PE=4 SV=2	11.3924	3	14	3	1	316	34.784	8.43	High	High	High	5300000	5900000	3900000	0.468	14.5157	3
Q5ZLM1	Uncharacterized protein OS=Gallus gallus GN=RCJMB04_5j2 PE=2 SV=1	6.17496	4	12	1	1	583	63.522	9.04	High	High	High	8400000	6000000	5700000	0.492	14.5122	4
E1BX43	Uncharacterized protein OS=Gallus gallus GN=KNG1 PE=4 SV=2	6.89655	4	7	4	1	580	65.196	6.43	High	High	High	13000000	18000000	33000000	0.334	14.4717	4
F1P191	Poly(ADP-ribose) glycohydrolase ARH3 OS=Gallus gallus GN=ADPRHL2 PE=4 SV=2	15.2589	4	8	4	1	367	39.885	5.41	High	High	High	5800000	7900000	6200000	0.492	14.4716	4
Q5F404	Uncharacterized protein OS=Gallus gallus GN=RCJMB04_3p2 PE=2 SV=1	11.1111	2	7	2	1	216	24.976	7.05	High	High	High	24000000	21000000	11000000	0.468	14.4711	2
F1NWK2	Uncharacterized protein OS=Gallus gallus GN=COX7A2 PE=4 SV=2	15.6627	1	5	1	1	83	9.59	10.15	High	High	High	160000000	130000000	90000000	0.585	14.4589	1
Q8UUJ6	Mitochondrial transcription factor A OS=Gallus gallus PE=2 SV=1	17.4242	4	9	4	1	264	30.189	10.4	High	High	High	41000000	59000000	38000000	0.585	14.4522	4
F1NZC2	AP-3 complex subunit mu-1 OS=Gallus gallus GN=AP3M1 PE=3 SV=1	22.488	6	10	6	1	418	46.966	6.95	High	High	High	14000000	5300000	9700000	1.015	14.4258	6
F1N822	Uncharacterized protein OS=Gallus gallus GN=LRRC15 PE=4 SV=2	7.63766	3	7	3	1	563	62.113	7.75	High	High	High	5700000	3300000	4800000	0.25	14.4162	3
F6QJK6	Uncharacterized protein OS=Gallus gallus PE=4 SV=1	13.059	7	10	1	1	559	61.949	7.15	Not Found	High	High		41000000	120000000	0.957	14.4026	7
E1BXT5	Uncharacterized protein OS=Gallus gallus GN=TPRKB PE=3 SV=1	11.4943	2	6	2	1	174	19.27	7.5	High	High	High	13000000	19000000	15000000	0.585	14.3926	2
F1NSQ4	Mitochondrial Rho GTPase OS=Gallus gallus GN=RHOT1 PE=3 SV=1	6.31068	4	8	4	1	618	70.849	6.15	High	High	High	5600000	7000000	5200000	0.311	14.3777	4
R4GGZ6	Uncharacterized protein OS=Gallus gallus PE=4 SV=1	7.57576	2	5	2	1	330	36.033	8.13	High	High	High	10000000	12000000	6900000	0.311	14.3707	2
E1C7E1	Uncharacterized protein OS=Gallus gallus GN=HRSP12 PE=4 SV=2	29.4964	3	7	3	1	139	14.812	8.43	High	High	High	8100000	10000000	14000000	0.874	14.3194	3
F1NS60	Uncharacterized protein OS=Gallus gallus GN=MMS19 PE=4 SV=2	7.98817	5	10	5	1	1014	111.758	5.99	High	High	High	5500000	7800000	2300000	0.238	14.3136	5
Q5F3P7	Uncharacterized protein OS=Gallus gallus GN=RCJMB04_10n19 PE=2 SV=1	20.4225	3	6	3	1	142	15.428	9.03	High	High	High	12000000	12000000	18000000	0.778	14.3122	3
E1BRW7	Uncharacterized protein OS=Gallus gallus GN=EMC2 PE=4 SV=1	15.1515	4	6	4	1	297	34.862	6.57	High	High	High	8900000	5900000	7600000	0.719	14.3115	4
F1NX60	Fibulin-1 OS=Gallus gallus GN=FBLN1 PE=3 SV=1	10.2273	6	8	6	1	704	78.116	5.08	High	High	High	8000000	7300000	13000000	0.425	14.3002	6
F1NM72	Uncharacterized protein OS=Gallus gallus GN=GNAS PE=4 SV=2	25.3687	5	10	5	1	339	39.597	5.95	High	High	High	5000000	7600000	5000000	0.688	14.2914	5
F1NWD1	Hydroxymethylglutaryl-CoA lyase, mitochondrial OS=Gallus gallus GN=HMGCL PE=4 SV=2	20.6897	4	9	4	1	319	33.692	8.09	High	High	High	7800000	4000000	2600000	0.896	14.2782	4
Q5ZIV5	Programmed cell death protein 10 OS=Gallus gallus GN=PDCD10 PE=2 SV=1	22.1698	4	8	4	1	212	24.686	8.19	High	High	High	20000000	21000000	14000000	1.154	14.2699	4
F1P257	Uncharacterized protein OS=Gallus gallus GN=TPP2 PE=4 SV=2	4.44444	7	12	7	1	1305	144.145	6.57	High	High	High	27000000	11000000	90000000	0.236	14.2665	7
Q5ZMV7	WD repeat-containing protein 82 OS=Gallus gallus GN=WDR82 PE=2 SV=1	12.7796	4	7	4	1	313	35.082	7.69	High	High	High	9500000	11000000	5500000	0.585	14.2416	4
R4GJ68	Uncharacterized protein OS=Gallus gallus GN=COX7A2L PE=4 SV=1	32.7586	4	8	4	1	116	12.606	9.7	High	High	High	12000000	16000000	14000000	3.642	14.2177	4
F1NSZ3	Uncharacterized protein OS=Gallus gallus GN=LUC7L PE=4 SV=2	18.6486	5	12	3	1	370	43.645	10.17	High	High	High	10000000	11000000	5500000	1.448	14.1856	5
E1C6A2	Uncharacterized protein OS=Gallus gallus GN=PAIP1 PE=4 SV=2	6.54008	2	7	2	1	474	52.309	4.65	High	High	High	8600000	7600000	3300000	0.413	14.1651	2
Q8UVQ9	Neuropilin-2a2 receptor OS=Gallus gallus PE=2 SV=1	7.26496	7	9	7	1	936	104.978	5.15	High	High	High	23000000	5400000	4400000	0.372	14.1555	7
Q9DEQ6	Eukaryote initiation factor 2 beta OS=Gallus gallus GN=EIF2B PE=2 SV=1	16.7665	5	11	5	1	334	38.412	5.8	High	High	High	35000000	28000000	24000000	0.874	14.146	5
F1NPE8	Receptor-type tyrosine-protein phosphatase OS=Gallus gallus GN=PTPRA PE=3 SV=1	6.80693	5	10	4	1	808	90.567	6.9	High	High	High	15000000	17000000	13000000	0.315	14.1413	5
R4GFV6	Oxysterol-binding protein OS=Gallus gallus GN=LOC101747893 PE=3 SV=1	10.1302	6	7	6	1	691	78.258	6.93	High	High	High	7300000	7800000	4800000	0.379	14.0958	6
Q5ZMV6	Uncharacterized protein OS=Gallus gallus GN=DTYMK PE=2 SV=1	12.9412	2	6	2	1	170	16.926	10.23	High	High	High	22000000	30000000	42000000	0.425	14.0845	2
Q5ZLR5	Cytochrome b-c1 complex subunit Rieske, mitochondrial OS=Gallus gallus GN=UQCRFS1 PE=1 SV=1	27.5735	6	12	5	1	272	29.368	8.43	High	High	High	22000000	17000000	22000000	1.581	14.0836	6
E1C5Y7	Uncharacterized protein OS=Gallus gallus GN=PLA2R1 PE=4 SV=1	5.96299	8	8	8	1	1459	168.485	6.4	High	Not Found	Not Found	18000000			0.245	14.0585	8
F1P150	Glypican-1 OS=Gallus gallus GN=GPC1 PE=2 SV=2	9.27273	4	7	4	1	550	61.019	8.12	High	High	High	52000000	13000000	4100000	0.274	14.0521	4
Q02977	Proto-oncogene tyrosine-protein kinase Yrk OS=Gallus gallus GN=YRK PE=2 SV=2	6.34328	3	8	2	1	536	59.964	6.38	High	High	High	7800000	11000000	4100000	0.259	14.0398	3
F1P5H7	Uncharacterized protein OS=Gallus gallus GN=LOC418700 PE=4 SV=1	28.4264	4	7	4	1	197	21.707	8.24	High	Not Found	Not Found	29000000			1.512	14.0131	4
F1ND22	Uncharacterized protein OS=Gallus gallus GN=NEFH PE=3 SV=2	1.90074	2	7	1	1	947	102.89	6.4	Not Found	Not Found	High			8300000	0.077	14.012	2
E1BZY4	Uncharacterized protein OS=Gallus gallus GN=ERBB2IP PE=4 SV=2	2.15686	3	6	3	1	1530	170.032	6.18	High	High	High	7100000	8200000	6800000	0.075	13.9951	3
Q5ZID0	NmrA-like family domain-containing protein 1 OS=Gallus gallus GN=NMRAL1 PE=2 SV=1	20.2703	6	15	6	1	296	32.669	8.05	High	High	High	4500000	12000000	24000000	0.957	13.9943	6
F1NMA2	Sulfotransferase OS=Gallus gallus GN=SULT1E1 PE=3 SV=2	9.93976	3	6	3	1	332	37.838	6.47	High	High	High	13000000	10000000	6100000	0.413	13.9755	3
[truncated: 2,022 more rows]
